# Supplementary material for: Malleable nature of mRNA-protein compositional complementarity and its functional significance
Source: Nucleic Acids Res. 2015 Mar 8;43(6):3012–21. doi: 10.1093/nar/gkv166 (PMC4381073; doi:10.1093/nar/gkv166)
Supplement: SUPPLEMENTARY DATA [file supp_gkv166_nar-00134-n-2015-File010.xls]

## Sheet: Table S1
Table S1. Functional enrichment analysis for M. jannaschii most malleable mRNAs (top 5%) obtained via steered recoding procedure. Shown are enriched GO terms and their significance as FDR-corrected p-values.
GO term	log (p-val)
structural constituent of ribosome	-2.8
translation	-2.3

## Sheet: Table S2
Table S2. Functional enrichment analysis for E. coli most malleable mRNAs (top 5%) obtained via steered recoding procedure. Shown are enriched GO terms and their significance as FDR-corrected p-values.
GO term	log (p-val)
structural constituent of ribosome	-2
bacterial-type flagellum basal body	-2
ribosome	-2

## Sheet: Table S3
Table S3. List of H. sapiens GO terms and corresponding average malleabilities (ΔR), their standard deviations and protein numbers per GO category. Left: functions with 100 or more proteins per GO term, right: functions with <100 proteins per GO term. BP - biological process, MF - molecular function, CC - cellular component
Ontology	Accession	Name	protein number	average ΔR	stdev ΔR				Ontology	Accession	Name	protein number	average ΔR	stdev ΔR
BP	GO:0016568	chromatin modification	189	1.09243	0.258391				BP	GO:0000003	reproduction	1	1.23849	NA
MF	GO:0003714	transcription corepressor activity	148	1.11882	0.282328				MF	GO:0000009	alpha-1,6-mannosyltransferase activity	1	1.3458	NA
MF	GO:0003682	chromatin binding	257	1.11976	0.271637				MF	GO:0000016	lactase activity	1	1.16946	NA
BP	GO:0006897	endocytosis	109	1.12734	0.182094				BP	GO:0000023	maltose metabolic process	1	1.31454	NA
MF	GO:0005096	GTPase activator activity	144	1.13163	0.190764				MF	GO:0000035	acyl binding	1	0.967304	NA
BP	GO:0051056	regulation of small GTPase mediated signal transduction	108	1.13305	0.171255				MF	GO:0000036	ACP phosphopantetheine attachment site binding involved in fatty acid biosynthetic process	1	1.6383	NA
CC	GO:0005730	nucleolus	497	1.13395	0.271739				BP	GO:0000056	ribosomal small subunit export from nucleus	1	1.38062	NA
BP	GO:0006457	protein folding	147	1.13755	0.275351				BP	GO:0000093	mitotic telophase	1	1.18846	NA
BP	GO:0007156	homophilic cell adhesion	107	1.13825	0.138965				MF	GO:0000095	S-adenosyl-L-methionine transmembrane transporter activity	1	1.47889	NA
BP	GO:0043547	positive regulation of GTPase activity	127	1.13927	0.196686				BP	GO:0000097	sulfur amino acid biosynthetic process	1	1.03903	NA
BP	GO:0006511	ubiquitin-dependent protein catabolic process	128	1.13967	0.227366				BP	GO:0000105	histidine biosynthetic process	1	1.31702	NA
BP	GO:0006200	ATP catabolic process	102	1.14074	0.267542				CC	GO:0000110	nucleotide-excision repair factor 1 complex	1	0.742492	NA
BP	GO:0030036	actin cytoskeleton organization	115	1.14448	0.257261				CC	GO:0000126	transcription factor TFIIIB complex	1	1.11547	NA
BP	GO:0051301	cell division	279	1.14467	0.230134				CC	GO:0000133	polarisome	1	1.20902	NA
BP	GO:0007067	mitosis	213	1.14611	0.243359				CC	GO:0000153	cytoplasmic ubiquitin ligase complex	1	0.676397	NA
CC	GO:0005694	chromosome	251	1.14897	0.286387				MF	GO:0000171	ribonuclease MRP activity	1	1.01917	NA
MF	GO:0019904	protein domain specific binding	145	1.14974	0.256308				MF	GO:0000182	rDNA binding	1	0.707929	NA
CC	GO:0005929	cilium	137	1.15141	0.219312				MF	GO:0000210	NAD+ diphosphatase activity	1	0.96388	NA
MF	GO:0004842	ubiquitin-protein ligase activity	211	1.15206	0.23638				CC	GO:0000221	vacuolar proton-transporting V-type ATPase, V1 domain	1	1.15126	NA
CC	GO:0016607	nuclear speck	129	1.15232	0.27779				MF	GO:0000224	peptide-N4-(N-acetyl-beta-glucosaminyl)asparagine amidase activity	1	1.30526	NA
MF	GO:0005216	ion channel activity	125	1.153	0.236655				MF	GO:0000225	N-acetylglucosaminylphosphatidylinositol deacetylase activity	1	1.13453	NA
CC	GO:0016323	basolateral plasma membrane	114	1.15314	0.241508				CC	GO:0000235	astral microtubule	1	1.27167	NA
CC	GO:0005681	spliceosomal complex	127	1.15453	0.289448				CC	GO:0000243	commitment complex	1	1.00617	NA
CC	GO:0005788	endoplasmic reticulum lumen	133	1.1561	0.228063				MF	GO:0000247	C-8 sterol isomerase activity	1	1.49686	NA
BP	GO:0006260	DNA replication	130	1.15658	0.264672				MF	GO:0000248	C-5 sterol desaturase activity	1	0.863166	NA
MF	GO:0003779	actin binding	211	1.15687	0.241817				MF	GO:0000250	lanosterol synthase activity	1	1.28856	NA
BP	GO:0045892	negative regulation of transcription, DNA-templated	361	1.1569	0.278818				MF	GO:0000254	C-4 methylsterol oxidase activity	1	0.853494	NA
BP	GO:0006816	calcium ion transport	101	1.15726	0.247154				MF	GO:0000257	nitrilase activity	1	1.36975	NA
MF	GO:0016874	ligase activity	307	1.15793	0.224086				CC	GO:0000262	mitochondrial chromosome	1	1.2801	NA
CC	GO:0030424	axon	136	1.15981	0.24152				BP	GO:0000271	polysaccharide biosynthetic process	1	1.00867	NA
BP	GO:0000278	mitotic cell cycle	316	1.15999	0.258879				BP	GO:0000296	spermine transport	1	1.16171	NA
MF	GO:0019899	enzyme binding	213	1.16051	0.249551				CC	GO:0000308	cytoplasmic cyclin-dependent protein kinase holoenzyme complex	1	1.53415	NA
BP	GO:0008380	RNA splicing	260	1.16193	0.308132				CC	GO:0000323	lytic vacuole	1	0.832454	NA
CC	GO:0005874	microtubule	219	1.16369	0.248302				MF	GO:0000334	3-hydroxyanthranilate 3,4-dioxygenase activity	1	1.25468	NA
BP	GO:0007049	cell cycle	503	1.16406	0.249084				BP	GO:0000338	protein deneddylation	1	1.32292	NA
MF	GO:0005509	calcium ion binding	502	1.16498	0.221903				BP	GO:0000354	cis assembly of pre-catalytic spliceosome	1	1.04634	NA
MF	GO:0008270	zinc ion binding	855	1.16547	0.243067				BP	GO:0000379	tRNA-type intron splice site recognition and cleavage	1	1.35367	NA
CC	GO:0015630	microtubule cytoskeleton	100	1.16746	0.240519				MF	GO:0000404	loop DNA binding	1	1.16263	NA
CC	GO:0005813	centrosome	263	1.16776	0.238782				MF	GO:0000406	double-strand/single-strand DNA junction binding	1	1.16263	NA
CC	GO:0042995	cell projection	384	1.16829	0.233615				BP	GO:0000415	negative regulation of histone H3-K36 methylation	1	1.19407	NA
CC	GO:0005654	nucleoplasm	856	1.16953	0.267302				BP	GO:0000433	negative regulation of transcription from RNA polymerase II promoter by glucose	1	1.58955	NA
BP	GO:0006886	intracellular protein transport	161	1.16955	0.241754				BP	GO:0000435	positive regulation of transcription from RNA polymerase II promoter by galactose	1	1.32717	NA
MF	GO:0043565	sequence-specific DNA binding	448	1.17106	0.263783				BP	GO:0000472	endonucleolytic cleavage to generate mature 5'-end of SSU-rRNA from (SSU-rRNA, 5.8S rRNA, LSU-rRNA)	1	0.757392	NA
BP	GO:0006974	cellular response to DNA damage stimulus	312	1.17191	0.241708				BP	GO:0000480	endonucleolytic cleavage in 5'-ETS of tricistronic rRNA transcript (SSU-rRNA, 5.8S rRNA, LSU-rRNA)	1	0.757392	NA
MF	GO:0008134	transcription factor binding	222	1.17194	0.270615				MF	GO:0000701	purine-specific mismatch base pair DNA N-glycosylase activity	1	1.13117	NA
BP	GO:0000122	negative regulation of transcription from RNA polymerase II promoter	446	1.17195	0.262111				BP	GO:0000711	meiotic DNA repair synthesis	1	1.29301	NA
BP	GO:0007596	blood coagulation	391	1.17196	0.222081				BP	GO:0000715	nucleotide-excision repair, DNA damage recognition	1	1.14796	NA
MF	GO:0031625	ubiquitin protein ligase binding	142	1.1723	0.241927				BP	GO:0000717	nucleotide-excision repair, DNA duplex unwinding	1	0.999868	NA
BP	GO:0006397	mRNA processing	273	1.173	0.28695				BP	GO:0000725	recombinational repair	1	1.32434	NA
BP	GO:0034220	ion transmembrane transport	103	1.17335	0.227489				BP	GO:0000737	DNA catabolic process, endonucleolytic	1	1.11592	NA
CC	GO:0030659	cytoplasmic vesicle membrane	100	1.17535	0.259789				CC	GO:0000789	cytoplasmic chromatin	1	0.384337	NA
MF	GO:0044212	transcription regulatory region DNA binding	148	1.17628	0.237945				CC	GO:0000799	nuclear condensin complex	1	1.10821	NA
BP	GO:0006355	regulation of transcription, DNA-templated	1828	1.17678	0.248112				CC	GO:0000802	transverse filament	1	0.733084	NA
MF	GO:0003713	transcription coactivator activity	187	1.17721	0.254988				MF	GO:0000822	inositol hexakisphosphate binding	1	0.832639	NA
BP	GO:0006351	transcription, DNA-templated	1732	1.1773	0.246693				MF	GO:0000823	inositol-1,4,5-trisphosphate 6-kinase activity	1	1.25681	NA
BP	GO:0008219	cell death	160	1.17841	0.246639				MF	GO:0000824	inositol tetrakisphosphate 3-kinase activity	1	1.25681	NA
BP	GO:0006281	DNA repair	280	1.17939	0.228904				MF	GO:0000827	inositol-1,3,4,5,6-pentakisphosphate kinase activity	1	1.21739	NA
BP	GO:0030168	platelet activation	175	1.17948	0.232476				CC	GO:0000836	Hrd1p ubiquitin ligase complex	1	0.648819	NA
MF	GO:0003677	DNA binding	1643	1.18087	0.253495				BP	GO:0000915	cytokinesis, actomyosin contractile ring assembly	1	1.35627	NA
BP	GO:0006357	regulation of transcription from RNA polymerase II promoter	277	1.18161	0.283749				BP	GO:0000920	cytokinetic cell separation	1	0.819736	NA
BP	GO:0045893	positive regulation of transcription, DNA-templated	460	1.18173	0.259131				BP	GO:0000957	mitochondrial RNA catabolic process	1	1.26519	NA
CC	GO:0005856	cytoskeleton	742	1.18202	0.238444				BP	GO:0000966	RNA 5'-end processing	1	1.31421	NA
MF	GO:0005506	iron ion binding	123	1.18385	0.193959				MF	GO:0001011	sequence-specific DNA binding RNA polymerase recruiting transcription factor activity	1	1.03286	NA
MF	GO:0008017	microtubule binding	103	1.18441	0.257168				MF	GO:0001042	RNA polymerase I core binding	1	1.34051	NA
BP	GO:0016567	protein ubiquitination	349	1.18469	0.239226				BP	GO:0001080	nitrogen catabolite activation of transcription from RNA polymerase II promoter	1	1.23167	NA
BP	GO:0000209	protein polyubiquitination	102	1.18478	0.29195				MF	GO:0001087	TFIIB-class binding transcription factor activity	1	1.03286	NA
MF	GO:0003700	sequence-specific DNA binding transcription factor activity	763	1.18485	0.251566				MF	GO:0001093	TFIIB-class transcription factor binding	1	1.03286	NA
MF	GO:0008237	metallopeptidase activity	108	1.18488	0.193366				MF	GO:0001135	RNA polymerase II transcription factor recruiting transcription factor activity	1	1.50095	NA
CC	GO:0005634	nucleus	4401	1.1851	0.256606				MF	GO:0001159	core promoter proximal region DNA binding	1	1.09011	NA
CC	GO:0043231	intracellular membrane-bounded organelle	405	1.18523	0.236412				MF	GO:0001164	RNA polymerase I CORE element sequence-specific DNA binding	1	0.812136	NA
MF	GO:0008022	protein C-terminus binding	125	1.18574	0.226567				MF	GO:0001187	RNA polymerase I CORE element sequence-specific DNA binding transcription factor recruiting transcription factor activity	1	0.812136	NA
MF	GO:0008168	methyltransferase activity	124	1.18719	0.211078				BP	GO:0001189	RNA polymerase I transcriptional preinitiation complex assembly at the promoter for the nuclear large rRNA transcript	1	0.812136	NA
BP	GO:0043065	positive regulation of apoptotic process	229	1.18875	0.252915				MF	GO:0001226	RNA polymerase II transcription corepressor binding	1	1.5711	NA
MF	GO:0003676	nucleic acid binding	907	1.18919	0.23892				CC	GO:0001401	mitochondrial sorting and assembly machinery complex	1	1.21066	NA
BP	GO:0055085	transmembrane transport	534	1.19117	0.23064				BP	GO:0001514	selenocysteine incorporation	1	1.58005	NA
BP	GO:0006813	potassium ion transport	111	1.19168	0.196722				MF	GO:0001532	interleukin-21 receptor activity	1	1.36786	NA
CC	GO:0005667	transcription factor complex	171	1.19192	0.245141				BP	GO:0001544	initiation of primordial ovarian follicle growth	1	1.13173	NA
BP	GO:0016055	Wnt signaling pathway	149	1.19205	0.236813				BP	GO:0001546	preantral ovarian follicle growth	1	1.53389	NA
CC	GO:0005622	intracellular	884	1.19206	0.240406				BP	GO:0001552	ovarian follicle atresia	1	1.25291	NA
BP	GO:0006950	response to stress	156	1.19241	0.276879				BP	GO:0001555	oocyte growth	1	1.26785	NA
BP	GO:0030198	extracellular matrix organization	181	1.19328	0.209335				BP	GO:0001560	regulation of cell growth by extracellular stimulus	1	1.14422	NA
CC	GO:0015629	actin cytoskeleton	144	1.19342	0.235593				MF	GO:0001567	cholesterol 25-hydroxylase activity	1	1.56544	NA
CC	GO:0043234	protein complex	253	1.19346	0.256627				BP	GO:0001575	globoside metabolic process	1	1.37097	NA
BP	GO:0001701	in utero embryonic development	190	1.19352	0.227424				MF	GO:0001587	Gq/11-coupled serotonin receptor activity	1	0.960959	NA
BP	GO:0000082	G1/S transition of mitotic cell cycle	136	1.19387	0.263657				MF	GO:0001595	angiotensin receptor activity	1	1.04873	NA
MF	GO:0005515	protein binding	4677	1.19396	0.249744				MF	GO:0001596	angiotensin type I receptor activity	1	1.03948	NA
BP	GO:0045944	positive regulation of transcription from RNA polymerase II promoter	617	1.19452	0.247019				MF	GO:0001604	urotensin II receptor activity	1	1.58005	NA
CC	GO:0043005	neuron projection	163	1.19489	0.230597				MF	GO:0001607	neuromedin U receptor activity	1	1.4951	NA
CC	GO:0031012	extracellular matrix	150	1.195	0.247822				MF	GO:0001616	growth hormone secretagogue receptor activity	1	1.15419	NA
CC	GO:0005783	endoplasmic reticulum	939	1.19507	0.252294				MF	GO:0001621	ADP receptor activity	1	0.851026	NA
MF	GO:0046872	metal ion binding	2544	1.19526	0.225902				MF	GO:0001626	nociceptin receptor activity	1	1.22631	NA
BP	GO:0007411	axon guidance	234	1.19569	0.20489				MF	GO:0001631	cysteinyl leukotriene receptor activity	1	1.21719	NA
MF	GO:0020037	heme binding	109	1.19603	0.180567				MF	GO:0001635	calcitonin gene-related polypeptide receptor activity	1	1.10347	NA
BP	GO:0006464	cellular protein modification process	105	1.19701	0.201913				MF	GO:0001640	adenylate cyclase inhibiting G-protein coupled glutamate receptor activity	1	1.06289	NA
MF	GO:0042802	identical protein binding	392	1.19713	0.265036				MF	GO:0001641	group II metabotropic glutamate receptor activity	1	1.371	NA
BP	GO:0035556	intracellular signal transduction	289	1.19717	0.21825				BP	GO:0001672	regulation of chromatin assembly or disassembly	1	1.06884	NA
MF	GO:0005516	calmodulin binding	104	1.19726	0.229621				MF	GO:0001681	sialate O-acetylesterase activity	1	1.38281	NA
BP	GO:0007050	cell cycle arrest	112	1.19763	0.257334				BP	GO:0001682	tRNA 5'-leader removal	1	1.01917	NA
BP	GO:0043687	post-translational protein modification	148	1.19764	0.237844				BP	GO:0001694	histamine biosynthetic process	1	1.42397	NA
BP	GO:0032259	methylation	130	1.1981	0.21294				BP	GO:0001697	histamine-induced gastric acid secretion	1	1.34414	NA
BP	GO:0010467	gene expression	576	1.19848	0.279915				BP	GO:0001698	gastrin-induced gastric acid secretion	1	1.34414	NA
CC	GO:0043025	neuronal cell body	191	1.19862	0.223015				BP	GO:0001704	formation of primary germ layer	1	0.862737	NA
BP	GO:0007399	nervous system development	358	1.1987	0.25482				MF	GO:0001716	L-amino-acid oxidase activity	1	1.37163	NA
BP	GO:0000398	mRNA splicing, via spliceosome	156	1.199	0.283232				MF	GO:0001727	lipid kinase activity	1	1.3786	NA
CC	GO:0005819	spindle	125	1.19915	0.219467				MF	GO:0001735	prenylcysteine oxidase activity	1	1.17998	NA
BP	GO:0006811	ion transport	520	1.19952	0.238827				BP	GO:0001743	optic placode formation	1	0.87545	NA
MF	GO:0003723	RNA binding	606	1.19961	0.264488				MF	GO:0001760	aminocarboxymuconate-semialdehyde decarboxylase activity	1	1.21408	NA
BP	GO:0043123	positive regulation of I-kappaB kinase/NF-kappaB signaling	137	1.20077	0.232051				BP	GO:0001777	T cell homeostatic proliferation	1	1.64945	NA
BP	GO:0008285	negative regulation of cell proliferation	332	1.20159	0.248647				MF	GO:0001785	prostaglandin J receptor activity	1	1.06361	NA
CC	GO:0048471	perinuclear region of cytoplasm	387	1.20166	0.254647				BP	GO:0001787	natural killer cell proliferation	1	1.22275	NA
MF	GO:0046982	protein heterodimerization activity	316	1.20227	0.243427				BP	GO:0001805	positive regulation of type III hypersensitivity	1	1.42659	NA
MF	GO:0005244	voltage-gated ion channel activity	119	1.20271	0.214338				BP	GO:0001806	type IV hypersensitivity	1	1.15917	NA
BP	GO:0006367	transcription initiation from RNA polymerase II promoter	153	1.20311	0.218316				BP	GO:0001826	inner cell mass cell differentiation	1	1.22878	NA
CC	GO:0005789	endoplasmic reticulum membrane	619	1.20325	0.246436				BP	GO:0001828	inner cell mass cellular morphogenesis	1	1.35334	NA
BP	GO:0007173	epidermal growth factor receptor signaling pathway	161	1.20371	0.2243				BP	GO:0001834	trophectodermal cell proliferation	1	1.41517	NA
CC	GO:0005737	cytoplasm	4403	1.20397	0.244267				BP	GO:0001838	embryonic epithelial tube formation	1	1.35819	NA
BP	GO:0048011	neurotrophin TRK receptor signaling pathway	225	1.20528	0.236487				BP	GO:0001840	neural plate development	1	1.42389	NA
BP	GO:0034765	regulation of ion transmembrane transport	121	1.20585	0.212505				BP	GO:0001844	protein insertion into mitochondrial membrane involved in apoptotic signaling pathway	1	1.64945	NA
CC	GO:0016023	cytoplasmic membrane-bounded vesicle	114	1.20598	0.259744				MF	GO:0001847	opsonin receptor activity	1	1.59851	NA
BP	GO:0048015	phosphatidylinositol-mediated signaling	111	1.20608	0.251599				BP	GO:0001865	NK T cell differentiation	1	1.29584	NA
MF	GO:0005524	ATP binding	1044	1.20619	0.208948				BP	GO:0001869	negative regulation of complement activation, lectin pathway	1	1.42921	NA
MF	GO:0000166	nucleotide binding	1500	1.20643	0.224561				MF	GO:0001874	(1->3)-beta-D-glucan receptor activity	1	1.73015	NA
BP	GO:0007283	spermatogenesis	266	1.20715	0.282466				BP	GO:0001879	detection of yeast	1	1.73015	NA
CC	GO:0005829	cytosol	2075	1.20754	0.236195				BP	GO:0001885	endothelial cell development	1	1.36261	NA
BP	GO:0006952	defense response	107	1.20828	0.305261				BP	GO:0001896	autolysis	1	1.14496	NA
BP	GO:0008283	cell proliferation	304	1.20876	0.251482				BP	GO:0001909	leukocyte mediated cytotoxicity	1	1.30968	NA
CC	GO:0016324	apical plasma membrane	160	1.20908	0.228548				BP	GO:0001910	regulation of leukocyte mediated cytotoxicity	1	1.39254	NA
MF	GO:0032403	protein complex binding	111	1.20972	0.272222				BP	GO:0001912	positive regulation of leukocyte mediated cytotoxicity	1	1.19006	NA
BP	GO:0009615	response to virus	115	1.21001	0.222158				BP	GO:0001914	regulation of T cell mediated cytotoxicity	1	1.34279	NA
BP	GO:0043066	negative regulation of apoptotic process	437	1.21048	0.254013				MF	GO:0001918	farnesylated protein binding	1	1.27646	NA
CC	GO:0005769	early endosome	112	1.21076	0.231103				BP	GO:0001923	B-1 B cell differentiation	1	1.13858	NA
BP	GO:0006810	transport	1454	1.21089	0.24247				BP	GO:0001928	regulation of exocyst assembly	1	1.16389	NA
BP	GO:0045087	innate immune response	522	1.21128	0.244775				BP	GO:0001949	sebaceous gland cell differentiation	1	1.11638	NA
BP	GO:0042127	regulation of cell proliferation	129	1.21143	0.228912				BP	GO:0001971	negative regulation of activation of membrane attack complex	1	0.943779	NA
CC	GO:0045202	synapse	283	1.21149	0.225551				BP	GO:0001980	regulation of systemic arterial blood pressure by ischemic conditions	1	0.911211	NA
CC	GO:0005794	Golgi apparatus	860	1.21176	0.227298				BP	GO:0001985	negative regulation of heart rate involved in baroreceptor response to increased systemic arterial blood pressure	1	1.33128	NA
BP	GO:0007507	heart development	143	1.212	0.210494				BP	GO:0001986	negative regulation of the force of heart contraction involved in baroreceptor response to increased systemic arterial blood pressure	1	1.28846	NA
BP	GO:0051607	defense response to virus	118	1.21251	0.235963				BP	GO:0001987	vasoconstriction of artery involved in baroreceptor response to lowering of systemic arterial blood pressure	1	1.24073	NA
BP	GO:0006366	transcription from RNA polymerase II promoter	299	1.21266	0.253265				BP	GO:0001993	regulation of systemic arterial blood pressure by norepinephrine-epinephrine	1	1.23354	NA
CC	GO:0009986	cell surface	305	1.21287	0.245297				BP	GO:0001998	angiotensin mediated vasoconstriction involved in regulation of systemic arterial blood pressure	1	1.40631	NA
BP	GO:0006508	proteolysis	416	1.21296	0.227919				BP	GO:0001999	renal response to blood flow involved in circulatory renin-angiotensin regulation of systemic arterial blood pressure	1	1.40631	NA
MF	GO:0042803	protein homodimerization activity	485	1.2131	0.232892				BP	GO:0002002	regulation of angiotensin levels in blood	1	1.09635	NA
BP	GO:0007420	brain development	155	1.21317	0.235422				BP	GO:0002014	vasoconstriction of artery involved in ischemic response to lowering of systemic arterial blood pressure	1	1.25826	NA
MF	GO:0004674	protein serine/threonine kinase activity	295	1.21333	0.18596				BP	GO:0002023	reduction of food intake in response to dietary excess	1	1.73235	NA
BP	GO:0006915	apoptotic process	660	1.21456	0.26586				BP	GO:0002033	vasodilation by angiotensin involved in regulation of systemic arterial blood pressure	1	1.16474	NA
BP	GO:0007155	cell adhesion	453	1.21506	0.192506				BP	GO:0002036	regulation of L-glutamate transport	1	0.92117	NA
BP	GO:0006805	xenobiotic metabolic process	124	1.2155	0.17278				BP	GO:0002037	negative regulation of L-glutamate transport	1	1.22932	NA
CC	GO:0005815	microtubule organizing center	192	1.21565	0.217046				BP	GO:0002041	intussusceptive angiogenesis	1	1.17398	NA
BP	GO:0006461	protein complex assembly	102	1.21676	0.253195				MF	GO:0002055	adenine binding	1	1.37933	NA
BP	GO:0016192	vesicle-mediated transport	176	1.2168	0.223673				MF	GO:0002058	uracil binding	1	1.27721	NA
BP	GO:0008543	fibroblast growth factor receptor signaling pathway	140	1.21702	0.237565				MF	GO:0002059	thymine binding	1	1.27721	NA
CC	GO:0030425	dendrite	174	1.21702	0.199221				BP	GO:0002071	glandular epithelial cell maturation	1	1.05505	NA
BP	GO:0042742	defense response to bacterium	108	1.21727	0.312028				BP	GO:0002072	optic cup morphogenesis involved in camera-type eye development	1	1.0972	NA
MF	GO:0016757	transferase activity, transferring glycosyl groups	189	1.21745	0.172958				CC	GO:0002081	outer acrosomal membrane	1	0.82636	NA
CC	GO:0045211	postsynaptic membrane	139	1.2175	0.178802				MF	GO:0002083	4-hydroxybenzoate decaprenyltransferase activity	1	1.12547	NA
MF	GO:0019901	protein kinase binding	235	1.2175	0.227663				BP	GO:0002086	diaphragm contraction	1	1.31454	NA
BP	GO:0007268	synaptic transmission	335	1.21827	0.230256				BP	GO:0002091	negative regulation of receptor internalization	1	1.22819	NA
BP	GO:0008202	steroid metabolic process	105	1.21845	0.178009				BP	GO:0002093	auditory receptor cell morphogenesis	1	0.939029	NA
MF	GO:0008233	peptidase activity	363	1.21864	0.225362				MF	GO:0002113	interleukin-33 binding	1	1.24131	NA
BP	GO:0042981	regulation of apoptotic process	186	1.21904	0.275783				MF	GO:0002114	interleukin-33 receptor activity	1	1.24131	NA
BP	GO:0001666	response to hypoxia	129	1.21938	0.235832				BP	GO:0002121	inter-male aggressive behavior	1	1.17448	NA
CC	GO:0031965	nuclear membrane	121	1.21956	0.24174				CC	GO:0002133	polycystin complex	1	0.818551	NA
BP	GO:0051260	protein homooligomerization	127	1.21959	0.261544				CC	GO:0002142	stereocilia ankle link complex	1	1.04511	NA
CC	GO:0030054	cell junction	454	1.22013	0.230843				BP	GO:0002149	hypochlorous acid biosynthetic process	1	1.28943	NA
MF	GO:0016772	transferase activity, transferring phosphorus-containing groups	384	1.22056	0.17484				BP	GO:0002152	bile acid conjugation	1	1.39755	NA
BP	GO:0006486	protein glycosylation	133	1.22088	0.189241				MF	GO:0002153	steroid receptor RNA activator RNA binding	1	1.47838	NA
MF	GO:0016746	transferase activity, transferring acyl groups	130	1.22111	0.212189				BP	GO:0002154	thyroid hormone mediated signaling pathway	1	1.10253	NA
BP	GO:0006468	protein phosphorylation	436	1.22129	0.189361				BP	GO:0002155	regulation of thyroid hormone mediated signaling pathway	1	1.47838	NA
BP	GO:0001525	angiogenesis	182	1.22151	0.253622				BP	GO:0002175	protein localization to paranode region of axon	1	1.26035	NA
CC	GO:0005578	proteinaceous extracellular matrix	189	1.22154	0.223252				CC	GO:0002177	manchette	1	1.59751	NA
MF	GO:0005525	GTP binding	310	1.22203	0.223948				BP	GO:0002181	cytoplasmic translation	1	1.37749	NA
CC	GO:0031410	cytoplasmic vesicle	377	1.22211	0.237933				BP	GO:0002190	cap-independent translational initiation	1	1.5649	NA
MF	GO:0005215	transporter activity	208	1.22243	0.24722				BP	GO:0002192	IRES-dependent translational initiation	1	1.5649	NA
BP	GO:0008150	biological_process	415	1.22262	0.279029				BP	GO:0002223	stimulatory C-type lectin receptor signaling pathway	1	1.48939	NA
BP	GO:0030182	neuron differentiation	104	1.22287	0.246131				BP	GO:0002232	leukocyte chemotaxis involved in inflammatory response	1	1.33598	NA
BP	GO:0046777	protein autophosphorylation	120	1.223	0.158389				BP	GO:0002246	wound healing involved in inflammatory response	1	1.24689	NA
MF	GO:0004872	receptor activity	198	1.22308	0.2055				BP	GO:0002253	activation of immune response	1	1.20357	NA
BP	GO:0001501	skeletal system development	113	1.22372	0.186813				BP	GO:0002268	follicular dendritic cell differentiation	1	1.27728	NA
MF	GO:0004672	protein kinase activity	380	1.22411	0.173661				BP	GO:0002292	T cell differentiation involved in immune response	1	1.13456	NA
BP	GO:0015031	protein transport	494	1.22472	0.235143				BP	GO:0002295	T-helper cell lineage commitment	1	1.30266	NA
BP	GO:0007275	multicellular organismal development	817	1.22489	0.247481				BP	GO:0002302	CD8-positive, alpha-beta T cell differentiation involved in immune response	1	0.969027	NA
MF	GO:0003924	GTPase activity	202	1.2256	0.215351				BP	GO:0002313	mature B cell differentiation involved in immune response	1	0.979451	NA
BP	GO:0042493	response to drug	249	1.22662	0.260466				BP	GO:0002314	germinal center B cell differentiation	1	1.29656	NA
BP	GO:0006184	GTP catabolic process	206	1.22686	0.215483				BP	GO:0002315	marginal zone B cell differentiation	1	1.13437	NA
BP	GO:0002224	toll-like receptor signaling pathway	101	1.22736	0.202637				BP	GO:0002316	follicular B cell differentiation	1	1.01902	NA
MF	GO:0016740	transferase activity	1140	1.2278	0.196827				BP	GO:0002322	B cell proliferation involved in immune response	1	1.18484	NA
BP	GO:0038095	Fc-epsilon receptor signaling pathway	142	1.22891	0.22593				BP	GO:0002327	immature B cell differentiation	1	1.19591	NA
CC	GO:0005886	plasma membrane	3204	1.22976	0.222369				BP	GO:0002331	pre-B cell allelic exclusion	1	1.10686	NA
BP	GO:0007165	signal transduction	1627	1.23031	0.218266				BP	GO:0002347	response to tumor cell	1	1.16574	NA
BP	GO:0007601	visual perception	137	1.23218	0.237714				BP	GO:0002357	defense response to tumor cell	1	1.15875	NA
BP	GO:0008286	insulin receptor signaling pathway	126	1.23239	0.244332				BP	GO:0002368	B cell cytokine production	1	1.21803	NA
BP	GO:0006644	phospholipid metabolic process	118	1.23245	0.207349				BP	GO:0002371	dendritic cell cytokine production	1	1.19591	NA
MF	GO:0004888	transmembrane signaling receptor activity	120	1.23247	0.201235				BP	GO:0002378	immunoglobulin biosynthetic process	1	1.15173	NA
BP	GO:0016032	viral process	275	1.2331	0.273114				BP	GO:0002385	mucosal immune response	1	0.973266	NA
MF	GO:0016853	isomerase activity	103	1.23352	0.217522				BP	GO:0002415	immunoglobulin transcytosis in epithelial cells mediated by polymeric immunoglobulin receptor	1	1.38069	NA
BP	GO:0007417	central nervous system development	103	1.23407	0.239858				BP	GO:0002416	IgG immunoglobulin transcytosis in epithelial cells mediated by FcRn immunoglobulin receptor	1	1.23785	NA
BP	GO:0044267	cellular protein metabolic process	445	1.23409	0.263829				BP	GO:0002426	immunoglobulin production in mucosal tissue	1	1.25735	NA
CC	GO:0005887	integral component of plasma membrane	886	1.23548	0.219597				BP	GO:0002429	immune response-activating cell surface receptor signaling pathway	1	1.21748	NA
CC	GO:0005575	cellular_component	375	1.23548	0.274205				BP	GO:0002432	granuloma formation	1	1.28524	NA
BP	GO:0030308	negative regulation of cell growth	102	1.23597	0.253585				BP	GO:0002448	mast cell mediated immunity	1	1.04217	NA
CC	GO:0045121	membrane raft	111	1.23679	0.227457				BP	GO:0002457	T cell antigen processing and presentation	1	1.39254	NA
BP	GO:0030154	cell differentiation	523	1.23713	0.254069				BP	GO:0002460	adaptive immune response based on somatic recombination of immune receptors built from immunoglobulin superfamily domains	1	1.13239	NA
BP	GO:0007166	cell surface receptor signaling pathway	188	1.23806	0.209102				BP	GO:0002485	antigen processing and presentation of endogenous peptide antigen via MHC class I via ER pathway, TAP-dependent	1	1.11523	NA
MF	GO:0003674	molecular_function	472	1.23928	0.284297				BP	GO:0002489	antigen processing and presentation of endogenous peptide antigen via MHC class Ib via ER pathway, TAP-dependent	1	1.11523	NA
MF	GO:0016301	kinase activity	475	1.23955	0.184952				BP	GO:0002502	peptide antigen assembly with MHC class I protein complex	1	0.302515	NA
BP	GO:0016310	phosphorylation	479	1.23968	0.186543				BP	GO:0002508	central tolerance induction	1	1.18584	NA
BP	GO:0019048	modulation by virus of host morphology or physiology	359	1.23976	0.251892				BP	GO:0002517	T cell tolerance induction	1	1.37802	NA
BP	GO:0016477	cell migration	100	1.24031	0.209013				BP	GO:0002518	lymphocyte chemotaxis across high endothelial venule	1	1.19366	NA
CC	GO:0005768	endosome	385	1.24049	0.217678				BP	GO:0002528	regulation of vascular permeability involved in acute inflammatory response	1	1.22059	NA
BP	GO:0008284	positive regulation of cell proliferation	378	1.24063	0.245145				BP	GO:0002534	cytokine production involved in inflammatory response	1	1.31715	NA
BP	GO:0044255	cellular lipid metabolic process	131	1.24195	0.188897				BP	GO:0002541	activation of plasma proteins involved in acute inflammatory response	1	1.4599	NA
CC	GO:0009897	external side of plasma membrane	151	1.24205	0.236676				BP	GO:0002542	Factor XII activation	1	0.865143	NA
BP	GO:0018108	peptidyl-tyrosine phosphorylation	100	1.24233	0.144281				BP	GO:0002543	activation of blood coagulation via clotting cascade	1	1.4599	NA
MF	GO:0030246	carbohydrate binding	110	1.24243	0.252802				BP	GO:0002572	pro-T cell differentiation	1	1.15917	NA
MF	GO:0016787	hydrolase activity	1200	1.24356	0.219621				BP	GO:0002578	negative regulation of antigen processing and presentation	1	1.29187	NA
BP	GO:0016070	RNA metabolic process	218	1.24386	0.305293				BP	GO:0002581	negative regulation of antigen processing and presentation of peptide or polysaccharide antigen via MHC class II	1	1.35393	NA
CC	GO:0016020	membrane	5440	1.24455	0.237931				BP	GO:0002588	positive regulation of antigen processing and presentation of peptide antigen via MHC class II	1	1.39549	NA
BP	GO:0030335	positive regulation of cell migration	100	1.24654	0.186298				BP	GO:0002591	positive regulation of antigen processing and presentation of peptide antigen via MHC class I	1	1.11523	NA
BP	GO:0010628	positive regulation of gene expression	145	1.24714	0.227957				BP	GO:0002605	negative regulation of dendritic cell antigen processing and presentation	1	1.35393	NA
BP	GO:0016071	mRNA metabolic process	200	1.24765	0.306888				BP	GO:0002635	negative regulation of germinal center formation	1	1.18584	NA
MF	GO:0004871	signal transducer activity	881	1.24793	0.198721				BP	GO:0002637	regulation of immunoglobulin production	1	1.17748	NA
BP	GO:0006935	chemotaxis	137	1.25084	0.269108				BP	GO:0002642	positive regulation of immunoglobulin biosynthetic process	1	1.56427	NA
BP	GO:0006954	inflammatory response	266	1.25107	0.242566				BP	GO:0002651	positive regulation of tolerance induction to self antigen	1	1.28838	NA
CC	GO:0016021	integral component of membrane	4008	1.25156	0.241413				BP	GO:0002663	positive regulation of B cell tolerance induction	1	1.28838	NA
MF	GO:0008289	lipid binding	213	1.2533	0.223457				BP	GO:0002667	regulation of T cell anergy	1	1.47738	NA
BP	GO:0007264	small GTPase mediated signal transduction	270	1.25451	0.204822				BP	GO:0002676	regulation of chronic inflammatory response	1	1.32134	NA
BP	GO:0007267	cell-cell signaling	216	1.25943	0.280426				BP	GO:0002678	positive regulation of chronic inflammatory response	1	1.31715	NA
CC	GO:0005615	extracellular space	721	1.2603	0.25854				BP	GO:0002683	negative regulation of immune system process	1	1.17694	NA
CC	GO:0000139	Golgi membrane	499	1.26149	0.225144				BP	GO:0002684	positive regulation of immune system process	1	1.50388	NA
BP	GO:0006629	lipid metabolic process	391	1.26156	0.209056				BP	GO:0002685	regulation of leukocyte migration	1	1.5051	NA
CC	GO:0005576	extracellular region	1520	1.26162	0.25803				BP	GO:0002693	positive regulation of cellular extravasation	1	1.39254	NA
BP	GO:0007186	G-protein coupled receptor signaling pathway	785	1.26237	0.197392				BP	GO:0002695	negative regulation of leukocyte activation	1	1.39631	NA
BP	GO:0050896	response to stimulus	457	1.26286	0.18272				BP	GO:0002710	negative regulation of T cell mediated immunity	1	1.20357	NA
MF	GO:0005102	receptor binding	305	1.26605	0.272774				BP	GO:0002717	positive regulation of natural killer cell mediated immunity	1	1.48032	NA
CC	GO:0010008	endosome membrane	164	1.2662	0.218901				BP	GO:0002721	regulation of B cell cytokine production	1	1.2304	NA
BP	GO:0044281	small molecule metabolic process	1177	1.26655	0.215942				BP	GO:0002724	regulation of T cell cytokine production	1	1.17946	NA
BP	GO:0006631	fatty acid metabolic process	117	1.26877	0.206776				BP	GO:0002729	positive regulation of natural killer cell cytokine production	1	0.830909	NA
MF	GO:0004930	G-protein coupled receptor activity	674	1.26898	0.184289				BP	GO:0002731	negative regulation of dendritic cell cytokine production	1	1.31552	NA
BP	GO:0005975	carbohydrate metabolic process	330	1.27087	0.194679				BP	GO:0002732	positive regulation of dendritic cell cytokine production	1	1.20357	NA
BP	GO:0006412	translation	286	1.27153	0.271942				BP	GO:0002737	negative regulation of plasmacytoid dendritic cell cytokine production	1	1.12564	NA
BP	GO:0032496	response to lipopolysaccharide	118	1.27165	0.248179				BP	GO:0002739	regulation of cytokine secretion involved in immune response	1	0.631979	NA
BP	GO:0006413	translational initiation	125	1.27238	0.289938				BP	GO:0002758	innate immune response-activating signal transduction	1	1.42042	NA
MF	GO:0008083	growth factor activity	144	1.27254	0.282268				BP	GO:0002761	regulation of myeloid leukocyte differentiation	1	1.10755	NA
MF	GO:0000287	magnesium ion binding	140	1.27259	0.185848				BP	GO:0002763	positive regulation of myeloid leukocyte differentiation	1	0.997228	NA
BP	GO:0008152	metabolic process	499	1.27309	0.181932				BP	GO:0002765	immune response-inhibiting signal transduction	1	1.31184	NA
MF	GO:0046983	protein dimerization activity	144	1.27322	0.26809				BP	GO:0002769	natural killer cell inhibitory signaling pathway	1	1.11954	NA
BP	GO:0000184	nuclear-transcribed mRNA catabolic process, nonsense-mediated decay	106	1.27546	0.290489				BP	GO:0002779	antibacterial peptide secretion	1	1.40877	NA
BP	GO:0006470	protein dephosphorylation	111	1.27594	0.217717				BP	GO:0002790	peptide secretion	1	1.04351	NA
MF	GO:0016491	oxidoreductase activity	447	1.27769	0.195809				BP	GO:0002792	negative regulation of peptide secretion	1	1.53839	NA
MF	GO:0005198	structural molecule activity	154	1.27854	0.258507				BP	GO:0002793	positive regulation of peptide secretion	1	0.909549	NA
MF	GO:0003824	catalytic activity	573	1.28072	0.189381				BP	GO:0002828	regulation of type 2 immune response	1	1.25255	NA
CC	GO:0005765	lysosomal membrane	199	1.28163	0.21532				BP	GO:0002839	positive regulation of immune response to tumor cell	1	1.08301	NA
CC	GO:0030529	ribonucleoprotein complex	293	1.28395	0.259758				BP	GO:0002842	positive regulation of T cell mediated immune response to tumor cell	1	1.21803	NA
BP	GO:0055114	oxidation-reduction process	524	1.28556	0.211209				BP	GO:0002851	positive regulation of peripheral T cell tolerance induction	1	1.17748	NA
MF	GO:0004721	phosphoprotein phosphatase activity	119	1.28791	0.208882				BP	GO:0002863	positive regulation of inflammatory response to antigenic stimulus	1	1.64503	NA
CC	GO:0005741	mitochondrial outer membrane	113	1.28819	0.247201				BP	GO:0002865	negative regulation of acute inflammatory response to antigenic stimulus	1	1.60802	NA
BP	GO:0007608	sensory perception of smell	343	1.29017	0.138176				BP	GO:0002866	positive regulation of acute inflammatory response to antigenic stimulus	1	1.29548	NA
CC	GO:0031225	anchored component of membrane	107	1.29024	0.203398				BP	GO:0002875	negative regulation of chronic inflammatory response to antigenic stimulus	1	1.17503	NA
BP	GO:0034641	cellular nitrogen compound metabolic process	164	1.29214	0.2263				BP	GO:0002878	negative regulation of acute inflammatory response to non-antigenic stimulus	1	1.60802	NA
MF	GO:0016829	lyase activity	112	1.29657	0.206565				BP	GO:0002882	positive regulation of chronic inflammatory response to non-antigenic stimulus	1	1.21892	NA
CC	GO:0005764	lysosome	249	1.29697	0.203393				BP	GO:0002885	positive regulation of hypersensitivity	1	1.49855	NA
MF	GO:0004984	olfactory receptor activity	326	1.29768	0.133676				BP	GO:0002897	positive regulation of central B cell tolerance induction	1	1.18584	NA
BP	GO:0050911	detection of chemical stimulus involved in sensory perception of smell	326	1.29768	0.133676				BP	GO:0002932	tendon sheath development	1	1.63961	NA
MF	GO:0005125	cytokine activity	193	1.30471	0.273929				CC	GO:0002945	cyclin K-CDK13 complex	1	1.11233	NA
CC	GO:0005739	mitochondrion	1279	1.31083	0.236401				CC	GO:0002947	tumor necrosis factor receptor superfamily complex	1	1.39082	NA
BP	GO:0019221	cytokine-mediated signaling pathway	279	1.31318	0.23257				BP	GO:0003002	regionalization	1	1.31323	NA
BP	GO:0006955	immune response	384	1.31383	0.237273				BP	GO:0003012	muscle system process	1	1.44726	NA
BP	GO:0006614	SRP-dependent cotranslational protein targeting to membrane	103	1.31711	0.27265				BP	GO:0003026	regulation of systemic arterial blood pressure by aortic arch baroreceptor feedback	1	1.1049	NA
MF	GO:0008236	serine-type peptidase activity	111	1.32077	0.195047				BP	GO:0003029	detection of hypoxic conditions in blood by carotid body chemoreceptor signaling	1	1.36806	NA
BP	GO:0002474	antigen processing and presentation of peptide antigen via MHC class I	150	1.32421	0.292923				BP	GO:0003058	hormonal regulation of the force of heart contraction	1	1.59272	NA
MF	GO:0004252	serine-type endopeptidase activity	110	1.32668	0.195955				BP	GO:0003061	positive regulation of the force of heart contraction by norepinephrine	1	1.50233	NA
CC	GO:0005840	ribosome	170	1.33542	0.271254				BP	GO:0003062	regulation of heart rate by chemical signal	1	1.41106	NA
CC	GO:0005759	mitochondrial matrix	188	1.34167	0.18008				BP	GO:0003065	positive regulation of heart rate by epinephrine	1	1.33515	NA
BP	GO:0042590	antigen processing and presentation of exogenous peptide antigen via MHC class I	136	1.34449	0.28483				BP	GO:0003071	renal system process involved in regulation of systemic arterial blood pressure	1	1.18771	NA
BP	GO:0002479	antigen processing and presentation of exogenous peptide antigen via MHC class I, TAP-dependent	133	1.35115	0.280793				BP	GO:0003085	negative regulation of systemic arterial blood pressure	1	1.27641	NA
CC	GO:0031901	early endosome membrane	131	1.3566	0.216645				BP	GO:0003096	renal sodium ion transport	1	1.09382	NA
BP	GO:0044237	cellular metabolic process	137	1.36388	0.245404				BP	GO:0003099	positive regulation of the force of heart contraction by chemical signal	1	1.59272	NA
MF	GO:0003735	structural constituent of ribosome	142	1.36641	0.244876				BP	GO:0003108	negative regulation of the force of heart contraction by chemical signal	1	0.795723	NA
CC	GO:0005743	mitochondrial inner membrane	309	1.3698	0.225276				BP	GO:0003117	regulation of vasoconstriction by circulating norepinephrine	1	1.38413	NA
BP	GO:0050776	regulation of immune response	138	1.38038	0.206036				BP	GO:0003131	mesodermal-endodermal cell signaling	1	1.59014	NA
BP	GO:0060337	type I interferon signaling pathway	120	1.38623	0.220476				BP	GO:0003138	primary heart field specification	1	1.54537	NA
BP	GO:0060333	interferon-gamma-mediated signaling pathway	126	1.39471	0.211418				BP	GO:0003142	cardiogenic plate morphogenesis	1	1.35334	NA
BP	GO:0019882	antigen processing and presentation	125	1.42581	0.171325				BP	GO:0003144	embryonic heart tube formation	1	0.942259	NA
CC	GO:0005882	intermediate filament	119	1.42714	0.290882				BP	GO:0003157	endocardium development	1	0.963541	NA
CC	GO:0030670	phagocytic vesicle membrane	110	1.42877	0.144489				BP	GO:0003162	atrioventricular node development	1	1.22486	NA
CC	GO:0071556	integral component of lumenal side of endoplasmic reticulum membrane	101	1.42895	0.231758				BP	GO:0003167	atrioventricular bundle cell differentiation	1	1.0459	NA
CC	GO:0012507	ER to Golgi transport vesicle membrane	107	1.4548	0.144441				BP	GO:0003168	Purkinje myocyte differentiation	1	1.22486	NA
									BP	GO:0003170	heart valve development	1	1.17694	NA
									BP	GO:0003174	mitral valve development	1	1.18771	NA
									BP	GO:0003175	tricuspid valve development	1	1.3157	NA
									BP	GO:0003176	aortic valve development	1	1.3157	NA
									BP	GO:0003185	sinoatrial valve morphogenesis	1	1.54537	NA
									BP	GO:0003186	tricuspid valve morphogenesis	1	1.20961	NA
									BP	GO:0003192	mitral valve formation	1	1.30266	NA
									BP	GO:0003207	cardiac chamber formation	1	1.3157	NA
									BP	GO:0003209	cardiac atrium morphogenesis	1	1.30703	NA
									BP	GO:0003210	cardiac atrium formation	1	1.52075	NA
									BP	GO:0003223	ventricular compact myocardium morphogenesis	1	0.974825	NA
									BP	GO:0003236	sinus venosus morphogenesis	1	1.52075	NA
									BP	GO:0003241	growth involved in heart morphogenesis	1	1.52075	NA
									BP	GO:0003245	cardiac muscle tissue growth involved in heart morphogenesis	1	1.32524	NA
									BP	GO:0003251	positive regulation of cell proliferation involved in heart valve morphogenesis	1	1.25232	NA
									BP	GO:0003259	cardioblast anterior-lateral migration	1	1.52075	NA
									BP	GO:0003260	cardioblast migration	1	1.52075	NA
									BP	GO:0003284	septum primum development	1	1.18771	NA
									BP	GO:0003285	septum secundum development	1	1.22486	NA
									BP	GO:0003311	pancreatic D cell differentiation	1	0.960301	NA
									BP	GO:0003322	pancreatic A cell development	1	1.10744	NA
									BP	GO:0003327	type B pancreatic cell fate commitment	1	1.09011	NA
									BP	GO:0003331	positive regulation of extracellular matrix constituent secretion	1	1.40631	NA
									BP	GO:0003339	regulation of mesenchymal to epithelial transition involved in metanephros morphogenesis	1	1.53282	NA
									BP	GO:0003342	proepicardium development	1	1.22486	NA
									BP	GO:0003359	noradrenergic neuron fate commitment	1	1.29788	NA
									BP	GO:0003374	dynamin polymerization involved in mitochondrial fission	1	1.15358	NA
									BP	GO:0003404	optic vesicle morphogenesis	1	1.10634	NA
									BP	GO:0003409	optic cup structural organization	1	1.10634	NA
									BP	GO:0003415	chondrocyte hypertrophy	1	1.17694	NA
									BP	GO:0003418	growth plate cartilage chondrocyte differentiation	1	0.848682	NA
									BP	GO:0003429	growth plate cartilage chondrocyte morphogenesis	1	1.34131	NA
									BP	GO:0003430	growth plate cartilage chondrocyte growth	1	1.06571	NA
									MF	GO:0003681	bent DNA binding	1	1.51764	NA
									MF	GO:0003721	telomeric template RNA reverse transcriptase activity	1	1.41149	NA
									MF	GO:0003726	double-stranded RNA adenosine deaminase activity	1	1.20874	NA
									MF	GO:0003827	alpha-1,3-mannosylglycoprotein 2-beta-N-acetylglucosaminyltransferase activity	1	1.21503	NA
									MF	GO:0003830	beta-1,4-mannosylglycoprotein 4-beta-N-acetylglucosaminyltransferase activity	1	1.20329	NA
									MF	GO:0003834	beta-carotene 15,15'-monooxygenase activity	1	1.20075	NA
									MF	GO:0003837	beta-ureidopropionase activity	1	1.58632	NA
									MF	GO:0003842	1-pyrroline-5-carboxylate dehydrogenase activity	1	1.53161	NA
									MF	GO:0003867	4-aminobutyrate transaminase activity	1	1.07616	NA
									MF	GO:0003874	6-pyruvoyltetrahydropterin synthase activity	1	1.3474	NA
									MF	GO:0003878	ATP citrate synthase activity	1	1.31963	NA
									MF	GO:0003881	CDP-diacylglycerol-inositol 3-phosphatidyltransferase activity	1	1.51218	NA
									MF	GO:0003882	CDP-diacylglycerol-serine O-phosphatidyltransferase activity	1	1.15077	NA
									MF	GO:0003905	alkylbase DNA N-glycosylase activity	1	1.53916	NA
									MF	GO:0003908	methylated-DNA-[protein]-cysteine S-methyltransferase activity	1	1.5599	NA
									MF	GO:0003919	FMN adenylyltransferase activity	1	1.12249	NA
									MF	GO:0003920	GMP reductase activity	1	1.42578	NA
									MF	GO:0003921	GMP synthase activity	1	1.14134	NA
									MF	GO:0003922	GMP synthase (glutamine-hydrolyzing) activity	1	1.14134	NA
									MF	GO:0003937	IMP cyclohydrolase activity	1	1.30607	NA
									MF	GO:0003938	IMP dehydrogenase activity	1	1.48914	NA
									MF	GO:0003944	N-acetylglucosamine-1-phosphodiester alpha-N-acetylglucosaminidase activity	1	1.22591	NA
									MF	GO:0003947	(N-acetylneuraminyl)-galactosylglucosylceramide N-acetylgalactosaminyltransferase activity	1	1.53339	NA
									MF	GO:0003957	NAD(P)+ transhydrogenase (B-specific) activity	1	1.38369	NA
									MF	GO:0003972	RNA ligase (ATP) activity	1	1.25922	NA
									MF	GO:0003975	UDP-N-acetylglucosamine-dolichyl-phosphate N-acetylglucosaminephosphotransferase activity	1	1.02563	NA
									MF	GO:0003976	UDP-N-acetylglucosamine-lysosomal-enzyme N-acetylglucosaminephosphotransferase activity	1	0.824019	NA
									MF	GO:0003978	UDP-glucose 4-epimerase activity	1	1.41178	NA
									MF	GO:0003979	UDP-glucose 6-dehydrogenase activity	1	1.4229	NA
									MF	GO:0003980	UDP-glucose:glycoprotein glucosyltransferase activity	1	1.14365	NA
									MF	GO:0003983	UTP:glucose-1-phosphate uridylyltransferase activity	1	1.41889	NA
									MF	GO:0003989	acetyl-CoA carboxylase activity	1	1.21378	NA
									MF	GO:0003996	acyl-CoA ligase activity	1	1.25877	NA
									MF	GO:0003997	acyl-CoA oxidase activity	1	1.40341	NA
									MF	GO:0003999	adenine phosphoribosyltransferase activity	1	1.37933	NA
									MF	GO:0004001	adenosine kinase activity	1	1.05804	NA
									MF	GO:0004008	copper-exporting ATPase activity	1	1.12842	NA
									MF	GO:0004014	adenosylmethionine decarboxylase activity	1	1.42894	NA
									MF	GO:0004018	N6-(1,2-dicarboxyethyl)AMP AMP-lyase (fumarate-forming) activity	1	1.20555	NA
									MF	GO:0004034	aldose 1-epimerase activity	1	1.33909	NA
									MF	GO:0004042	acetyl-CoA:L-glutamate N-acetyltransferase activity	1	1.54885	NA
									MF	GO:0004044	amidophosphoribosyltransferase activity	1	0.946227	NA
									MF	GO:0004051	arachidonate 5-lipoxygenase activity	1	1.25164	NA
									MF	GO:0004055	argininosuccinate synthase activity	1	1.09121	NA
									MF	GO:0004056	argininosuccinate lyase activity	1	1.36226	NA
									MF	GO:0004058	aromatic-L-amino-acid decarboxylase activity	1	1.13443	NA
									MF	GO:0004059	aralkylamine N-acetyltransferase activity	1	1.46602	NA
									MF	GO:0004061	arylformamidase activity	1	1.38515	NA
									MF	GO:0004069	L-aspartate:2-oxoglutarate aminotransferase activity	1	1.23074	NA
									MF	GO:0004070	aspartate carbamoyltransferase activity	1	1.32091	NA
									MF	GO:0004077	biotin-[acetyl-CoA-carboxylase] ligase activity	1	1.38635	NA
									MF	GO:0004078	biotin-[methylcrotonoyl-CoA-carboxylase] ligase activity	1	1.38635	NA
									MF	GO:0004079	biotin-[methylmalonyl-CoA-carboxytransferase] ligase activity	1	1.38635	NA
									MF	GO:0004080	biotin-[propionyl-CoA-carboxylase (ATP-hydrolyzing)] ligase activity	1	1.38635	NA
									MF	GO:0004081	bis(5'-nucleosyl)-tetraphosphatase (asymmetrical) activity	1	1.22086	NA
									MF	GO:0004084	branched-chain-amino-acid transaminase activity	1	1.24963	NA
									MF	GO:0004085	butyryl-CoA dehydrogenase activity	1	1.51422	NA
									MF	GO:0004087	carbamoyl-phosphate synthase (ammonia) activity	1	1.36409	NA
									MF	GO:0004088	carbamoyl-phosphate synthase (glutamine-hydrolyzing) activity	1	1.32091	NA
									MF	GO:0004096	catalase activity	1	1.2183	NA
									MF	GO:0004098	cerebroside-sulfatase activity	1	1.48602	NA
									MF	GO:0004103	choline kinase activity	1	1.23037	NA
									MF	GO:0004108	citrate (Si)-synthase activity	1	1.30032	NA
									MF	GO:0004113	2',3'-cyclic-nucleotide 3'-phosphodiesterase activity	1	1.29312	NA
									MF	GO:0004122	cystathionine beta-synthase activity	1	1.34171	NA
									MF	GO:0004123	cystathionine gamma-lyase activity	1	1.49146	NA
									MF	GO:0004132	dCMP deaminase activity	1	1.42504	NA
									MF	GO:0004133	glycogen debranching enzyme activity	1	1.12563	NA
									MF	GO:0004134	4-alpha-glucanotransferase activity	1	1.12563	NA
									MF	GO:0004135	amylo-alpha-1,6-glucosidase activity	1	1.12563	NA
									MF	GO:0004137	deoxycytidine kinase activity	1	1.07477	NA
									MF	GO:0004138	deoxyguanosine kinase activity	1	1.12239	NA
									MF	GO:0004148	dihydrolipoyl dehydrogenase activity	1	1.11949	NA
									MF	GO:0004149	dihydrolipoyllysine-residue succinyltransferase activity	1	1.08197	NA
									MF	GO:0004151	dihydroorotase activity	1	1.32091	NA
									MF	GO:0004155	6,7-dihydropteridine reductase activity	1	1.49108	NA
									MF	GO:0004163	diphosphomevalonate decarboxylase activity	1	1.29789	NA
									MF	GO:0004164	diphthine synthase activity	1	1.36736	NA
									MF	GO:0004168	dolichol kinase activity	1	1.42512	NA
									MF	GO:0004170	dUTP diphosphatase activity	1	1.35846	NA
									MF	GO:0004174	electron-transferring-flavoprotein dehydrogenase activity	1	1.4485	NA
									MF	GO:0004304	estrone sulfotransferase activity	1	0.856232	NA
									MF	GO:0004306	ethanolamine-phosphate cytidylyltransferase activity	1	1.32768	NA
									MF	GO:0004310	farnesyl-diphosphate farnesyltransferase activity	1	1.17047	NA
									MF	GO:0004314	[acyl-carrier-protein] S-malonyltransferase activity	1	1.31493	NA
									MF	GO:0004315	3-oxoacyl-[acyl-carrier-protein] synthase activity	1	1.5437	NA
									MF	GO:0004320	oleoyl-[acyl-carrier-protein] hydrolase activity	1	1.23744	NA
									MF	GO:0004321	fatty-acyl-CoA synthase activity	1	1.19146	NA
									MF	GO:0004324	ferredoxin-NADP+ reductase activity	1	1.42886	NA
									MF	GO:0004325	ferrochelatase activity	1	1.1947	NA
									MF	GO:0004333	fumarate hydratase activity	1	1.55384	NA
									MF	GO:0004334	fumarylacetoacetase activity	1	1.45388	NA
									MF	GO:0004341	gluconolactonase activity	1	1.41198	NA
									MF	GO:0004343	glucosamine 6-phosphate N-acetyltransferase activity	1	1.49806	NA
									MF	GO:0004345	glucose-6-phosphate dehydrogenase activity	1	1.31116	NA
									MF	GO:0004347	glucose-6-phosphate isomerase activity	1	1.19331	NA
									MF	GO:0004349	glutamate 5-kinase activity	1	1.39168	NA
									MF	GO:0004350	glutamate-5-semialdehyde dehydrogenase activity	1	1.39168	NA
									MF	GO:0004360	glutamine-fructose-6-phosphate transaminase (isomerizing) activity	1	1.23924	NA
									MF	GO:0004361	glutaryl-CoA dehydrogenase activity	1	1.58438	NA
									MF	GO:0004362	glutathione-disulfide reductase activity	1	1.30588	NA
									MF	GO:0004363	glutathione synthase activity	1	1.23886	NA
									MF	GO:0004368	glycerol-3-phosphate dehydrogenase activity	1	1.19375	NA
									MF	GO:0004371	glycerone kinase activity	1	1.5831	NA
									MF	GO:0004373	glycogen (starch) synthase activity	1	1.01892	NA
									MF	GO:0004375	glycine dehydrogenase (decarboxylating) activity	1	1.31146	NA
									MF	GO:0004377	GDP-Man:Man3GlcNAc2-PP-Dol alpha-1,2-mannosyltransferase activity	1	1.24647	NA
									MF	GO:0004378	GDP-Man:Man1GlcNAc2-PP-Dol alpha-1,3-mannosyltransferase activity	1	1.28005	NA
									MF	GO:0004380	glycoprotein-fucosylgalactoside alpha-N-acetylgalactosaminyltransferase activity	1	1.48792	NA
									MF	GO:0004381	fucosylgalactoside 3-alpha-galactosyltransferase activity	1	1.48792	NA
									MF	GO:0004382	guanosine-diphosphatase activity	1	1.16948	NA
									MF	GO:0004397	histidine ammonia-lyase activity	1	1.48949	NA
									MF	GO:0004398	histidine decarboxylase activity	1	1.42397	NA
									MF	GO:0004408	holocytochrome-c synthase activity	1	1.09608	NA
									MF	GO:0004418	hydroxymethylbilane synthase activity	1	1.47677	NA
									MF	GO:0004419	hydroxymethylglutaryl-CoA lyase activity	1	1.56918	NA
									MF	GO:0004420	hydroxymethylglutaryl-CoA reductase (NADPH) activity	1	1.13334	NA
									MF	GO:0004422	hypoxanthine phosphoribosyltransferase activity	1	1.50477	NA
									MF	GO:0004423	iduronate-2-sulfatase activity	1	1.43453	NA
									MF	GO:0004446	inositol-hexakisphosphate phosphatase activity	1	1.18641	NA
									MF	GO:0004452	isopentenyl-diphosphate delta-isomerase activity	1	1.20521	NA
									MF	GO:0004454	ketohexokinase activity	1	1.48951	NA
									MF	GO:0004457	lactate dehydrogenase activity	1	1.23243	NA
									MF	GO:0004458	D-lactate dehydrogenase (cytochrome) activity	1	1.37071	NA
									MF	GO:0004462	lactoylglutathione lyase activity	1	0.960394	NA
									MF	GO:0004463	leukotriene-A4 hydrolase activity	1	1.19934	NA
									MF	GO:0004473	malate dehydrogenase (decarboxylating) (NADP+) activity	1	1.24976	NA
									MF	GO:0004476	mannose-6-phosphate isomerase activity	1	1.39995	NA
									MF	GO:0004482	mRNA (guanine-N7-)-methyltransferase activity	1	0.945259	NA
									MF	GO:0004484	mRNA guanylyltransferase activity	1	0.97519	NA
									MF	GO:0004486	methylenetetrahydrofolate dehydrogenase [NAD(P)+] activity	1	1.31702	NA
									MF	GO:0004487	methylenetetrahydrofolate dehydrogenase (NAD+) activity	1	1.30076	NA
									MF	GO:0004489	methylenetetrahydrofolate reductase (NAD(P)H) activity	1	1.20844	NA
									MF	GO:0004490	methylglutaconyl-CoA hydratase activity	1	1.5541	NA
									MF	GO:0004491	methylmalonate-semialdehyde dehydrogenase (acylating) activity	1	1.20882	NA
									MF	GO:0004493	methylmalonyl-CoA epimerase activity	1	1.4496	NA
									MF	GO:0004496	mevalonate kinase activity	1	1.36528	NA
									MF	GO:0004498	calcidiol 1-monooxygenase activity	1	1.31734	NA
									MF	GO:0004503	monophenol monooxygenase activity	1	1.29101	NA
									MF	GO:0004504	peptidylglycine monooxygenase activity	1	0.921978	NA
									MF	GO:0004508	steroid 17-alpha-monooxygenase activity	1	1.21923	NA
									MF	GO:0004509	steroid 21-monooxygenase activity	1	1.14749	NA
									MF	GO:0004512	inositol-3-phosphate synthase activity	1	1.44119	NA
									MF	GO:0004513	neolactotetraosylceramide alpha-2,3-sialyltransferase activity	1	1.33802	NA
									MF	GO:0004514	nicotinate-nucleotide diphosphorylase (carboxylating) activity	1	1.09131	NA
									MF	GO:0004516	nicotinate phosphoribosyltransferase activity	1	1.32483	NA
									MF	GO:0004530	deoxyribonuclease I activity	1	1.64267	NA
									MF	GO:0004534	5'-3' exoribonuclease activity	1	0.980733	NA
									MF	GO:0004555	alpha,alpha-trehalase activity	1	1.05307	NA
									MF	GO:0004558	alpha-glucosidase activity	1	1.31454	NA
									MF	GO:0004560	alpha-L-fucosidase activity	1	1.33393	NA
									MF	GO:0004566	beta-glucuronidase activity	1	1.42466	NA
									MF	GO:0004567	beta-mannosidase activity	1	1.18228	NA
									MF	GO:0004569	glycoprotein endo-alpha-1,2-mannosidase activity	1	1.19954	NA
									MF	GO:0004572	mannosyl-oligosaccharide 1,3-1,6-alpha-mannosidase activity	1	1.28171	NA
									MF	GO:0004573	mannosyl-oligosaccharide glucosidase activity	1	1.26074	NA
									MF	GO:0004578	chitobiosyldiphosphodolichol beta-mannosyltransferase activity	1	1.35587	NA
									MF	GO:0004581	dolichyl-phosphate beta-glucosyltransferase activity	1	1.1723	NA
									MF	GO:0004585	ornithine carbamoyltransferase activity	1	1.12895	NA
									MF	GO:0004586	ornithine decarboxylase activity	1	1.44112	NA
									MF	GO:0004587	ornithine-oxo-acid transaminase activity	1	1.30399	NA
									MF	GO:0004588	orotate phosphoribosyltransferase activity	1	1.26734	NA
									MF	GO:0004590	orotidine-5'-phosphate decarboxylase activity	1	1.26734	NA
									MF	GO:0004591	oxoglutarate dehydrogenase (succinyl-transferring) activity	1	1.13707	NA
									MF	GO:0004595	pantetheine-phosphate adenylyltransferase activity	1	1.42044	NA
									MF	GO:0004597	peptide-aspartate beta-dioxygenase activity	1	1.16022	NA
									MF	GO:0004598	peptidylamidoglycolate lyase activity	1	0.921978	NA
									MF	GO:0004603	phenylethanolamine N-methyltransferase activity	1	1.3036	NA
									MF	GO:0004607	phosphatidylcholine-sterol O-acyltransferase activity	1	1.01447	NA
									MF	GO:0004610	phosphoacetylglucosamine mutase activity	1	1.35032	NA
									MF	GO:0004617	phosphoglycerate dehydrogenase activity	1	1.24089	NA
									MF	GO:0004631	phosphomevalonate kinase activity	1	1.50863	NA
									MF	GO:0004632	phosphopantothenate--cysteine ligase activity	1	0.955787	NA
									MF	GO:0004637	phosphoribosylamine-glycine ligase activity	1	1.18279	NA
									MF	GO:0004638	phosphoribosylaminoimidazole carboxylase activity	1	1.45204	NA
									MF	GO:0004639	phosphoribosylaminoimidazolesuccinocarboxamide synthase activity	1	1.45204	NA
									MF	GO:0004641	phosphoribosylformylglycinamidine cyclo-ligase activity	1	1.18279	NA
									MF	GO:0004643	phosphoribosylaminoimidazolecarboxamide formyltransferase activity	1	1.30607	NA
									MF	GO:0004644	phosphoribosylglycinamide formyltransferase activity	1	1.18279	NA
									MF	GO:0004648	O-phospho-L-serine:2-oxoglutarate aminotransferase activity	1	1.32881	NA
									MF	GO:0004651	polynucleotide 5'-phosphatase activity	1	0.97519	NA
									MF	GO:0004654	polyribonucleotide nucleotidyltransferase activity	1	1.26519	NA
									MF	GO:0004655	porphobilinogen synthase activity	1	1.26698	NA
									MF	GO:0004657	proline dehydrogenase activity	1	1.43681	NA
									MF	GO:0004661	protein geranylgeranyltransferase activity	1	0.912466	NA
									MF	GO:0004662	CAAX-protein geranylgeranyltransferase activity	1	0.912466	NA
									MF	GO:0004666	prostaglandin-endoperoxide synthase activity	1	1.17398	NA
									MF	GO:0004671	protein C-terminal S-isoprenylcysteine carboxyl O-methyltransferase activity	1	1.41288	NA
									MF	GO:0004673	protein histidine kinase activity	1	1.52078	NA
									MF	GO:0004676	3-phosphoinositide-dependent protein kinase activity	1	1.28608	NA
									MF	GO:0004687	myosin light chain kinase activity	1	1.17461	NA
									MF	GO:0004724	magnesium-dependent protein serine/threonine phosphatase activity	1	1.38479	NA
									MF	GO:0004727	prenylated protein tyrosine phosphatase activity	1	1.52844	NA
									MF	GO:0004728	receptor signaling protein tyrosine phosphatase activity	1	1.18598	NA
									MF	GO:0004729	oxygen-dependent protoporphyrinogen oxidase activity	1	1.51412	NA
									MF	GO:0004730	pseudouridylate synthase activity	1	1.19852	NA
									MF	GO:0004731	purine-nucleoside phosphorylase activity	1	1.30537	NA
									MF	GO:0004733	pyridoxamine-phosphate oxidase activity	1	1.2175	NA
									MF	GO:0004736	pyruvate carboxylase activity	1	1.30719	NA
									MF	GO:0004744	retinal isomerase activity	1	1.16968	NA
									MF	GO:0004747	ribokinase activity	1	1.33215	NA
									MF	GO:0004750	ribulose-phosphate 3-epimerase activity	1	1.29265	NA
									MF	GO:0004751	ribose-5-phosphate isomerase activity	1	1.31653	NA
									MF	GO:0004756	selenide, water dikinase activity	1	1.4739	NA
									MF	GO:0004757	sepiapterin reductase activity	1	1.5564	NA
									MF	GO:0004760	serine-pyruvate transaminase activity	1	1.221	NA
									MF	GO:0004771	sterol esterase activity	1	1.52622	NA
									MF	GO:0004773	steryl-sulfatase activity	1	0.92846	NA
									MF	GO:0004777	succinate-semialdehyde dehydrogenase (NAD+) activity	1	1.37685	NA
									MF	GO:0004778	succinyl-CoA hydrolase activity	1	1.39566	NA
									MF	GO:0004788	thiamine diphosphokinase activity	1	1.39377	NA
									MF	GO:0004790	thioether S-methyltransferase activity	1	0.882564	NA
									MF	GO:0004791	thioredoxin-disulfide reductase activity	1	1.24132	NA
									MF	GO:0004797	thymidine kinase activity	1	1.32984	NA
									MF	GO:0004798	thymidylate kinase activity	1	1.25824	NA
									MF	GO:0004799	thymidylate synthase activity	1	1.30209	NA
									MF	GO:0004801	sedoheptulose-7-phosphate:D-glyceraldehyde-3-phosphate glyceronetransferase activity	1	1.32722	NA
									MF	GO:0004807	triose-phosphate isomerase activity	1	1.38326	NA
									MF	GO:0004808	tRNA (5-methylaminomethyl-2-thiouridylate)-methyltransferase activity	1	1.20248	NA
									MF	GO:0004813	alanine-tRNA ligase activity	1	1.10014	NA
									MF	GO:0004816	asparagine-tRNA ligase activity	1	0.881373	NA
									MF	GO:0004819	glutamine-tRNA ligase activity	1	1.21192	NA
									MF	GO:0004824	lysine-tRNA ligase activity	1	0.982318	NA
									MF	GO:0004832	valine-tRNA ligase activity	1	1.02835	NA
									MF	GO:0004835	tubulin-tyrosine ligase activity	1	1.10218	NA
									MF	GO:0004838	L-tyrosine:2-oxoglutarate aminotransferase activity	1	1.44979	NA
									MF	GO:0004852	uroporphyrinogen-III synthase activity	1	0.938276	NA
									MF	GO:0004853	uroporphyrinogen decarboxylase activity	1	1.5832	NA
									MF	GO:0004855	xanthine oxidase activity	1	1.11984	NA
									MF	GO:0004856	xylulokinase activity	1	1.4489	NA
									MF	GO:0004874	aryl hydrocarbon receptor activity	1	1.52062	NA
									MF	GO:0004876	complement component C3a receptor activity	1	1.53826	NA
									MF	GO:0004883	glucocorticoid receptor activity	1	1.31774	NA
									MF	GO:0004900	erythropoietin receptor activity	1	1.44872	NA
									MF	GO:0004903	growth hormone receptor activity	1	1.08643	NA
									MF	GO:0004919	interleukin-9 receptor activity	1	1.26705	NA
									MF	GO:0004921	interleukin-11 receptor activity	1	1.23563	NA
									MF	GO:0004925	prolactin receptor activity	1	1.27329	NA
									MF	GO:0004940	beta1-adrenergic receptor activity	1	1.50233	NA
									MF	GO:0004941	beta2-adrenergic receptor activity	1	1.23354	NA
									MF	GO:0004942	anaphylatoxin receptor activity	1	1.53826	NA
									MF	GO:0004943	C3a anaphylatoxin receptor activity	1	1.53826	NA
									MF	GO:0004944	C5a anaphylatoxin receptor activity	1	1.47519	NA
									MF	GO:0004956	prostaglandin D receptor activity	1	1.06361	NA
									MF	GO:0004960	thromboxane receptor activity	1	1.37638	NA
									MF	GO:0004961	thromboxane A2 receptor activity	1	1.37638	NA
									MF	GO:0004964	luteinizing hormone receptor activity	1	1.25672	NA
									MF	GO:0004968	gonadotropin-releasing hormone receptor activity	1	0.769289	NA
									MF	GO:0004978	corticotropin receptor activity	1	1.31717	NA
									MF	GO:0004979	beta-endorphin receptor activity	1	1.64055	NA
									MF	GO:0004997	thyrotropin-releasing hormone receptor activity	1	1.45256	NA
									MF	GO:0005008	hepatocyte growth factor-activated receptor activity	1	1.20655	NA
									MF	GO:0005011	macrophage colony-stimulating factor receptor activity	1	1.33693	NA
									MF	GO:0005017	platelet-derived growth factor-activated receptor activity	1	1.28398	NA
									MF	GO:0005018	platelet-derived growth factor alpha-receptor activity	1	1.20357	NA
									MF	GO:0005020	stem cell factor receptor activity	1	1.19591	NA
									MF	GO:0005034	osmosensor activity	1	1.19122	NA
									MF	GO:0005035	death receptor activity	1	1.57696	NA
									MF	GO:0005053	peroxisome matrix targeting signal-2 binding	1	1.48517	NA
									MF	GO:0005098	Ran GTPase activator activity	1	0.366568	NA
									MF	GO:0005115	receptor tyrosine kinase-like orphan receptor binding	1	1.36663	NA
									MF	GO:0005124	scavenger receptor binding	1	1.20539	NA
									MF	GO:0005129	granulocyte macrophage colony-stimulating factor receptor binding	1	1.5661	NA
									MF	GO:0005130	granulocyte colony-stimulating factor receptor binding	1	1.4172	NA
									MF	GO:0005136	interleukin-4 receptor binding	1	1.00713	NA
									MF	GO:0005139	interleukin-7 receptor binding	1	0.933517	NA
									MF	GO:0005140	interleukin-9 receptor binding	1	1.44235	NA
									MF	GO:0005141	interleukin-10 receptor binding	1	1.17503	NA
									MF	GO:0005142	interleukin-11 receptor binding	1	1.75559	NA
									MF	GO:0005144	interleukin-13 receptor binding	1	1.54803	NA
									MF	GO:0005147	oncostatin-M receptor binding	1	1.43816	NA
									MF	GO:0005157	macrophage colony-stimulating factor receptor binding	1	1.40441	NA
									MF	GO:0005163	nerve growth factor receptor binding	1	1.54896	NA
									MF	GO:0005165	neurotrophin receptor binding	1	1.49279	NA
									MF	GO:0005166	neurotrophin p75 receptor binding	1	1.28801	NA
									MF	GO:0005169	neurotrophin TRKB receptor binding	1	1.09671	NA
									MF	GO:0005171	hepatocyte growth factor receptor binding	1	0.790188	NA
									MF	GO:0005172	vascular endothelial growth factor receptor binding	1	1.52133	NA
									MF	GO:0005175	CD27 receptor binding	1	1.68355	NA
									MF	GO:0005183	gonadotropin hormone-releasing hormone activity	1	1.43552	NA
									MF	GO:0005199	structural constituent of cell wall	1	1.44771	NA
									MF	GO:0005218	intracellular ligand-gated calcium channel activity	1	0.832639	NA
									MF	GO:0005220	inositol 1,4,5-trisphosphate-sensitive calcium-release channel activity	1	0.832639	NA
									MF	GO:0005224	ATP-binding and phosphorylation-dependent chloride channel activity	1	1.0087	NA
									MF	GO:0005237	inhibitory extracellular ligand-gated ion channel activity	1	1.21563	NA
									MF	GO:0005252	open rectifier potassium channel activity	1	1.29623	NA
									MF	GO:0005260	channel-conductance-controlling ATPase activity	1	1.0087	NA
									MF	GO:0005277	acetylcholine transmembrane transporter activity	1	1.14096	NA
									MF	GO:0005280	hydrogen:amino acid symporter activity	1	1.43299	NA
									MF	GO:0005289	high affinity arginine transmembrane transporter activity	1	1.21005	NA
									MF	GO:0005298	proline:sodium symporter activity	1	0.893839	NA
									MF	GO:0005302	L-tyrosine transmembrane transporter activity	1	1.34115	NA
									MF	GO:0005307	choline:sodium symporter activity	1	1.25177	NA
									MF	GO:0005308	creatine transmembrane transporter activity	1	1.32325	NA
									MF	GO:0005309	creatine:sodium symporter activity	1	1.32325	NA
									MF	GO:0005310	dicarboxylic acid transmembrane transporter activity	1	1.50758	NA
									MF	GO:0005314	high-affinity glutamate transmembrane transporter activity	1	1.0792	NA
									MF	GO:0005316	high affinity inorganic phosphate:sodium symporter activity	1	1.11163	NA
									MF	GO:0005325	peroxisomal fatty-acyl-CoA transporter activity	1	1.22562	NA
									MF	GO:0005330	dopamine:sodium symporter activity	1	1.2621	NA
									MF	GO:0005333	norepinephrine transmembrane transporter activity	1	1.14096	NA
									MF	GO:0005334	norepinephrine:sodium symporter activity	1	1.27198	NA
									MF	GO:0005335	serotonin:sodium symporter activity	1	1.09967	NA
									MF	GO:0005343	organic acid:sodium symporter activity	1	0.856518	NA
									MF	GO:0005347	ATP transmembrane transporter activity	1	1.09147	NA
									MF	GO:0005353	fructose transmembrane transporter activity	1	1.03982	NA
									MF	GO:0005362	low-affinity glucose:sodium symporter activity	1	1.32629	NA
									MF	GO:0005367	myo-inositol:sodium symporter activity	1	1.14064	NA
									MF	GO:0005368	taurine transmembrane transporter activity	1	1.07462	NA
									MF	GO:0005369	taurine:sodium symporter activity	1	1.07462	NA
									MF	GO:0005412	glucose:sodium symporter activity	1	0.784158	NA
									MF	GO:0005427	proton-dependent oligopeptide secondary active transmembrane transporter activity	1	0.995427	NA
									MF	GO:0005451	monovalent cation:hydrogen antiporter activity	1	1.12805	NA
									MF	GO:0005456	CMP-N-acetylneuraminate transmembrane transporter activity	1	1.43026	NA
									MF	GO:0005461	UDP-glucuronic acid transmembrane transporter activity	1	1.20615	NA
									MF	GO:0005463	UDP-N-acetylgalactosamine transmembrane transporter activity	1	1.20615	NA
									MF	GO:0005464	UDP-xylose transmembrane transporter activity	1	1.31028	NA
									MF	GO:0005471	ATP:ADP antiporter activity	1	1.44414	NA
									MF	GO:0005477	pyruvate secondary active transmembrane transporter activity	1	0.858837	NA
									MF	GO:0005503	all-trans retinal binding	1	1.38818	NA
									MF	GO:0005519	cytoskeletal regulatory protein binding	1	1.36148	NA
									MF	GO:0005527	macrolide binding	1	1.4086	NA
									MF	GO:0005550	pheromone binding	1	0.861117	NA
									CC	GO:0005585	collagen type II	1	1.23172	NA
									CC	GO:0005586	collagen type III	1	1.23186	NA
									CC	GO:0005587	collagen type IV	1	1.12092	NA
									CC	GO:0005590	collagen type VII	1	1.05382	NA
									CC	GO:0005591	collagen type VIII	1	1.16469	NA
									CC	GO:0005596	collagen type XIV	1	1.14363	NA
									CC	GO:0005607	laminin-2 complex	1	0.982158	NA
									CC	GO:0005618	cell wall	1	1.32959	NA
									CC	GO:0005668	RNA polymerase transcription factor SL1 complex	1	1.21503	NA
									CC	GO:0005673	transcription factor TFIIE complex	1	1.34072	NA
									CC	GO:0005690	U4atac snRNP	1	1.0522	NA
									CC	GO:0005712	chiasma	1	1.09747	NA
									CC	GO:0005731	nucleolus organizer region	1	1.5942	NA
									CC	GO:0005754	mitochondrial proton-transporting ATP synthase, catalytic core	1	1.45727	NA
									CC	GO:0005757	mitochondrial permeability transition pore complex	1	1.64945	NA
									CC	GO:0005760	gamma DNA polymerase complex	1	1.09989	NA
									CC	GO:0005767	secondary lysosome	1	1.43412	NA
									CC	GO:0005797	Golgi medial cisterna	1	1.21898	NA
									CC	GO:0005816	spindle pole body	1	1.18598	NA
									CC	GO:0005854	nascent polypeptide-associated complex	1	1.42969	NA
									CC	GO:0005879	axonemal microtubule	1	1.2286	NA
									CC	GO:0005889	hydrogen:potassium-exchanging ATPase complex	1	1.0732	NA
									CC	GO:0005895	interleukin-5 receptor complex	1	1.46793	NA
									CC	GO:0005898	interleukin-13 receptor complex	1	1.19488	NA
									CC	GO:0005899	insulin receptor complex	1	1.37164	NA
									CC	GO:0005914	spot adherens junction	1	1.57641	NA
									CC	GO:0005924	cell-substrate adherens junction	1	0.605778	NA
									CC	GO:0005956	protein kinase CK2 complex	1	1.30212	NA
									CC	GO:0005960	glycine cleavage complex	1	1.3379	NA
									CC	GO:0005965	protein farnesyltransferase complex	1	1.15719	NA
									CC	GO:0005971	ribonucleoside-diphosphate reductase complex	1	0.925303	NA
									BP	GO:0005985	sucrose metabolic process	1	1.31454	NA
									BP	GO:0005991	trehalose metabolic process	1	1.05307	NA
									BP	GO:0005993	trehalose catabolic process	1	1.05307	NA
									BP	GO:0005996	monosaccharide metabolic process	1	1.5056	NA
									BP	GO:0005998	xylulose catabolic process	1	1.4489	NA
									BP	GO:0006014	D-ribose metabolic process	1	1.33215	NA
									BP	GO:0006037	cell wall chitin metabolic process	1	1.41437	NA
									BP	GO:0006040	amino sugar metabolic process	1	1.12229	NA
									BP	GO:0006043	glucosamine catabolic process	1	1.44377	NA
									BP	GO:0006049	UDP-N-acetylglucosamine catabolic process	1	1.21503	NA
									BP	GO:0006051	N-acetylmannosamine metabolic process	1	1.38257	NA
									BP	GO:0006067	ethanol metabolic process	1	1.38818	NA
									BP	GO:0006083	acetate metabolic process	1	1.37685	NA
									BP	GO:0006106	fumarate metabolic process	1	1.55384	NA
									BP	GO:0006121	mitochondrial electron transport, succinate to ubiquinone	1	1.16204	NA
									BP	GO:0006145	purine nucleobase catabolic process	1	1.12069	NA
									BP	GO:0006147	guanine catabolic process	1	1.11147	NA
									BP	GO:0006148	inosine catabolic process	1	1.30537	NA
									BP	GO:0006157	deoxyadenosine catabolic process	1	1.29656	NA
									BP	GO:0006172	ADP biosynthetic process	1	1.2689	NA
									BP	GO:0006175	dATP biosynthetic process	1	1.05804	NA
									BP	GO:0006178	guanine salvage	1	1.50477	NA
									BP	GO:0006193	ITP catabolic process	1	1.21642	NA
									BP	GO:0006203	dGTP catabolic process	1	1.34922	NA
									BP	GO:0006214	thymidine catabolic process	1	1.12069	NA
									BP	GO:0006225	UDP biosynthetic process	1	1.43604	NA
									BP	GO:0006226	dUMP biosynthetic process	1	1.35846	NA
									BP	GO:0006227	dUDP biosynthetic process	1	1.43604	NA
									BP	GO:0006231	dTMP biosynthetic process	1	1.30209	NA
									BP	GO:0006233	dTDP biosynthetic process	1	1.25824	NA
									BP	GO:0006240	dCDP biosynthetic process	1	1.43604	NA
									BP	GO:0006256	UDP catabolic process	1	1.25532	NA
									BP	GO:0006258	UDP-glucose catabolic process	1	1.31828	NA
									BP	GO:0006272	leading strand elongation	1	0.804602	NA
									BP	GO:0006335	DNA replication-dependent nucleosome assembly	1	1.17036	NA
									BP	GO:0006343	establishment of chromatin silencing	1	1.0618	NA
									BP	GO:0006382	adenosine to inosine editing	1	1.20874	NA
									BP	GO:0006393	termination of mitochondrial transcription	1	1.52333	NA
									BP	GO:0006399	tRNA metabolic process	1	1.20248	NA
									BP	GO:0006403	RNA localization	1	1.02181	NA
									BP	GO:0006404	RNA import into nucleus	1	0.856187	NA
									BP	GO:0006409	tRNA export from nucleus	1	0.979242	NA
									BP	GO:0006419	alanyl-tRNA aminoacylation	1	1.10014	NA
									BP	GO:0006421	asparaginyl-tRNA aminoacylation	1	0.881373	NA
									BP	GO:0006422	aspartyl-tRNA aminoacylation	1	1.14829	NA
									BP	GO:0006425	glutaminyl-tRNA aminoacylation	1	1.21192	NA
									BP	GO:0006430	lysyl-tRNA aminoacylation	1	0.982318	NA
									BP	GO:0006438	valyl-tRNA aminoacylation	1	1.02835	NA
									BP	GO:0006463	steroid hormone receptor complex assembly	1	1.08575	NA
									BP	GO:0006498	N-terminal protein lipidation	1	0.885255	NA
									BP	GO:0006517	protein deglycosylation	1	1.29114	NA
									BP	GO:0006528	asparagine metabolic process	1	1.43589	NA
									BP	GO:0006532	aspartate biosynthetic process	1	1.23074	NA
									BP	GO:0006535	cysteine biosynthetic process from serine	1	1.34171	NA
									BP	GO:0006550	isoleucine catabolic process	1	1.24963	NA
									BP	GO:0006557	S-adenosylmethioninamine biosynthetic process	1	1.42894	NA
									BP	GO:0006566	threonine metabolic process	1	1.24089	NA
									BP	GO:0006570	tyrosine metabolic process	1	1.12842	NA
									BP	GO:0006575	cellular modified amino acid metabolic process	1	1.40065	NA
									BP	GO:0006579	amino-acid betaine catabolic process	1	1.17387	NA
									BP	GO:0006581	acetylcholine catabolic process	1	1.2889	NA
									BP	GO:0006592	ornithine biosynthetic process	1	1.39168	NA
									BP	GO:0006608	snRNP protein import into nucleus	1	0.692716	NA
									BP	GO:0006616	SRP-dependent cotranslational protein targeting to membrane, translocation	1	1.46607	NA
									BP	GO:0006617	SRP-dependent cotranslational protein targeting to membrane, signal sequence recognition	1	1.46607	NA
									BP	GO:0006638	neutral lipid metabolic process	1	1.76865	NA
									BP	GO:0006639	acylglycerol metabolic process	1	1.14717	NA
									BP	GO:0006666	3-keto-sphinganine metabolic process	1	1.11699	NA
									BP	GO:0006668	sphinganine-1-phosphate metabolic process	1	1.47362	NA
									BP	GO:0006669	sphinganine-1-phosphate biosynthetic process	1	1.31867	NA
									BP	GO:0006679	glucosylceramide biosynthetic process	1	1.30999	NA
									BP	GO:0006682	galactosylceramide biosynthetic process	1	1.36192	NA
									BP	GO:0006710	androgen catabolic process	1	1.24762	NA
									BP	GO:0006711	estrogen catabolic process	1	1.17057	NA
									BP	GO:0006713	glucocorticoid catabolic process	1	0.755065	NA
									BP	GO:0006714	sesquiterpenoid metabolic process	1	1.19288	NA
									BP	GO:0006738	nicotinamide riboside catabolic process	1	1.30537	NA
									BP	GO:0006742	NADP catabolic process	1	0.96388	NA
									BP	GO:0006743	ubiquinone metabolic process	1	1.13334	NA
									BP	GO:0006746	FADH2 metabolic process	1	1.2311	NA
									BP	GO:0006747	FAD biosynthetic process	1	1.12249	NA
									BP	GO:0006751	glutathione catabolic process	1	1.55198	NA
									BP	GO:0006769	nicotinamide metabolic process	1	1.09131	NA
									BP	GO:0006780	uroporphyrinogen III biosynthetic process	1	0.938276	NA
									BP	GO:0006781	succinyl-CoA pathway	1	1.42813	NA
									BP	GO:0006784	heme a biosynthetic process	1	1.34845	NA
									BP	GO:0006789	bilirubin conjugation	1	1.06544	NA
									BP	GO:0006797	polyphosphate metabolic process	1	1.18641	NA
									BP	GO:0006842	tricarboxylic acid transport	1	0.856518	NA
									BP	GO:0006843	mitochondrial citrate transport	1	1.64362	NA
									BP	GO:0006844	acyl carnitine transport	1	1.57418	NA
									BP	GO:0006848	pyruvate transport	1	0.858837	NA
									BP	GO:0006876	cellular cadmium ion homeostasis	1	1.43761	NA
									BP	GO:0006900	membrane budding	1	0.613019	NA
									BP	GO:0006948	induction by virus of host cell-cell fusion	1	1.06859	NA
									BP	GO:0006971	hypotonic response	1	1.19122	NA
									BP	GO:0006982	response to lipid hydroperoxide	1	1.23353	NA
									BP	GO:0006984	ER-nucleus signaling pathway	1	1.13291	NA
									BP	GO:0006990	positive regulation of transcription from RNA polymerase II promoter involved in unfolded protein response	1	1.05186	NA
									BP	GO:0007041	lysosomal transport	1	1.31678	NA
									BP	GO:0007057	spindle assembly involved in female meiosis I	1	1.35697	NA
									BP	GO:0007060	male meiosis chromosome segregation	1	1.09747	NA
									BP	GO:0007063	regulation of sister chromatid cohesion	1	1.0877	NA
									BP	GO:0007072	positive regulation of transcription on exit from mitosis	1	1.5942	NA
									BP	GO:0007108	cytokinesis, initiation of separation	1	1.35627	NA
									BP	GO:0007136	meiotic prophase II	1	1.08631	NA
									BP	GO:0007161	calcium-independent cell-matrix adhesion	1	1.24328	NA
									BP	GO:0007174	epidermal growth factor catabolic process	1	1.28675	NA
									BP	GO:0007221	positive regulation of transcription of Notch receptor target	1	0.989924	NA
									BP	GO:0007231	osmosensory signaling pathway	1	1.19122	NA
									BP	GO:0007285	primary spermatocyte growth	1	1.3184	NA
									BP	GO:0007321	sperm displacement	1	1.26766	NA
									BP	GO:0007344	pronuclear fusion	1	1.29166	NA
									BP	GO:0007371	ventral midline determination	1	1.18125	NA
									BP	GO:0007387	anterior compartment pattern formation	1	1.37804	NA
									BP	GO:0007388	posterior compartment specification	1	1.37804	NA
									BP	GO:0007400	neuroblast fate determination	1	1.29788	NA
									BP	GO:0007402	ganglion mother cell fate determination	1	1.10527	NA
									BP	GO:0007495	visceral mesoderm-endoderm interaction involved in midgut development	1	1.34995	NA
									BP	GO:0007497	posterior midgut development	1	1.02254	NA
									BP	GO:0007499	ectoderm and mesoderm interaction	1	1.24038	NA
									BP	GO:0007506	gonadal mesoderm development	1	1.53389	NA
									BP	GO:0007521	muscle cell fate determination	1	1.54537	NA
									BP	GO:0007522	visceral muscle development	1	0.893485	NA
									BP	GO:0007527	adult somatic muscle development	1	1.31754	NA
									BP	GO:0007538	primary sex determination	1	1.09479	NA
									BP	GO:0007618	mating	1	1.42983	NA
									BP	GO:0007622	rhythmic behavior	1	1.33742	NA
									BP	GO:0007624	ultradian rhythm	1	0.725458	NA
									BP	GO:0007634	optokinetic behavior	1	1.17757	NA
									BP	GO:0008039	synaptic target recognition	1	0.600846	NA
									BP	GO:0008049	male courtship behavior	1	1.12774	NA
									BP	GO:0008052	sensory organ boundary specification	1	1.10527	NA
									BP	GO:0008057	eye pigment granule organization	1	1.22873	NA
									MF	GO:0008079	translation termination factor activity	1	1.20231	NA
									MF	GO:0008106	alcohol dehydrogenase (NADP+) activity	1	1.41526	NA
									MF	GO:0008108	UDP-glucose:hexose-1-phosphate uridylyltransferase activity	1	1.31828	NA
									MF	GO:0008112	nicotinamide N-methyltransferase activity	1	1.01989	NA
									MF	GO:0008113	peptide-methionine (S)-S-oxide reductase activity	1	1.40773	NA
									MF	GO:0008115	sarcosine oxidase activity	1	1.4006	NA
									MF	GO:0008116	prostaglandin-I synthase activity	1	1.15979	NA
									MF	GO:0008117	sphinganine-1-phosphate aldolase activity	1	1.31926	NA
									MF	GO:0008118	N-acetyllactosaminide alpha-2,3-sialyltransferase activity	1	1.21392	NA
									MF	GO:0008119	thiopurine S-methyltransferase activity	1	1.05549	NA
									MF	GO:0008120	ceramide glucosyltransferase activity	1	1.30999	NA
									MF	GO:0008123	cholesterol 7-alpha-monooxygenase activity	1	1.21677	NA
									MF	GO:0008127	quercetin 2,3-dioxygenase activity	1	1.42668	NA
									MF	GO:0008160	protein tyrosine phosphatase activator activity	1	1.47101	NA
									MF	GO:0008175	tRNA methyltransferase activity	1	1.43448	NA
									MF	GO:0008187	poly-pyrimidine tract binding	1	1.39708	NA
									BP	GO:0008215	spermine metabolic process	1	1.16768	NA
									MF	GO:0008227	G-protein coupled amine receptor activity	1	0.893495	NA
									MF	GO:0008251	tRNA-specific adenosine deaminase activity	1	1.3809	NA
									MF	GO:0008254	3'-nucleotidase activity	1	1.12695	NA
									MF	GO:0008262	importin-alpha export receptor activity	1	1.15423	NA
									MF	GO:0008269	JAK pathway signal transduction adaptor activity	1	1.15718	NA
									CC	GO:0008275	gamma-tubulin small complex	1	1.08817	NA
									CC	GO:0008280	cohesin core heterodimer	1	0.608205	NA
									CC	GO:0008287	protein serine/threonine phosphatase complex	1	0.892617	NA
									BP	GO:0008292	acetylcholine biosynthetic process	1	1.25177	NA
									MF	GO:0008297	single-stranded DNA exodeoxyribonuclease activity	1	1.23863	NA
									MF	GO:0008309	double-stranded DNA exodeoxyribonuclease activity	1	1.23128	NA
									MF	GO:0008336	gamma-butyrobetaine dioxygenase activity	1	1.02659	NA
									CC	GO:0008352	katanin complex	1	1.3396	NA
									MF	GO:0008386	cholesterol monooxygenase (side-chain-cleaving) activity	1	1.35658	NA
									MF	GO:0008387	steroid 7-alpha-hydroxylase activity	1	1.0096	NA
									MF	GO:0008389	coumarin 7-hydroxylase activity	1	1.14021	NA
									MF	GO:0008404	arachidonic acid 14,15-epoxygenase activity	1	1.12757	NA
									MF	GO:0008405	arachidonic acid 11,12-epoxygenase activity	1	1.12757	NA
									MF	GO:0008413	8-oxo-7,8-dihydroguanosine triphosphate pyrophosphatase activity	1	1.34922	NA
									MF	GO:0008418	protein-N-terminal asparagine amidohydrolase activity	1	1.28206	NA
									MF	GO:0008419	RNA lariat debranching enzyme activity	1	1.07319	NA
									MF	GO:0008424	glycoprotein 6-alpha-L-fucosyltransferase activity	1	0.97789	NA
									MF	GO:0008434	calcitriol receptor activity	1	1.08943	NA
									MF	GO:0008437	thyrotropin-releasing hormone activity	1	0.45214	NA
									MF	GO:0008442	3-hydroxyisobutyrate dehydrogenase activity	1	1.58669	NA
									MF	GO:0008443	phosphofructokinase activity	1	1.39191	NA
									MF	GO:0008444	CDP-diacylglycerol-glycerol-3-phosphate 3-phosphatidyltransferase activity	1	1.27842	NA
									MF	GO:0008445	D-aspartate oxidase activity	1	1.50905	NA
									MF	GO:0008446	GDP-mannose 4,6-dehydratase activity	1	1.09133	NA
									MF	GO:0008452	RNA ligase activity	1	1.25922	NA
									MF	GO:0008455	alpha-1,6-mannosylglycoprotein 2-beta-N-acetylglucosaminyltransferase activity	1	1.23486	NA
									MF	GO:0008456	alpha-N-acetylgalactosaminidase activity	1	1.38253	NA
									MF	GO:0008457	beta-galactosyl-N-acetylglucosaminylgalactosylglucosyl-ceramide beta-1,3-acetylglucosaminyltransferase activity	1	1.15171	NA
									MF	GO:0008458	carnitine O-octanoyltransferase activity	1	1.00639	NA
									MF	GO:0008460	dTDP-glucose 4,6-dehydratase activity	1	1.33158	NA
									MF	GO:0008465	glycerate dehydrogenase activity	1	1.39072	NA
									MF	GO:0008466	glycogenin glucosyltransferase activity	1	1.13732	NA
									MF	GO:0008470	isovaleryl-CoA dehydrogenase activity	1	1.40561	NA
									MF	GO:0008478	pyridoxal kinase activity	1	1.50141	NA
									MF	GO:0008480	sarcosine dehydrogenase activity	1	1.57138	NA
									MF	GO:0008482	sulfite oxidase activity	1	1.39376	NA
									MF	GO:0008488	gamma-glutamyl carboxylase activity	1	1.03861	NA
									MF	GO:0008489	UDP-galactose:glucosylceramide beta-1,4-galactosyltransferase activity	1	1.07645	NA
									MF	GO:0008493	tetracycline transporter activity	1	1.30888	NA
									MF	GO:0008507	sodium:iodide symporter activity	1	1.44896	NA
									MF	GO:0008511	sodium:potassium:chloride symporter activity	1	1.22141	NA
									MF	GO:0008520	L-ascorbate:sodium symporter activity	1	0.956153	NA
									MF	GO:0008521	acetyl-CoA transporter activity	1	1.029	NA
									MF	GO:0008532	N-acetyllactosaminide beta-1,3-N-acetylglucosaminyltransferase activity	1	1.0782	NA
									MF	GO:0008534	oxidized purine nucleobase lesion DNA N-glycosylase activity	1	1.56799	NA
									CC	GO:0008541	proteasome regulatory particle, lid subcomplex	1	1.15949	NA
									MF	GO:0008545	JUN kinase kinase activity	1	1.07372	NA
									MF	GO:0008555	chloride-transporting ATPase activity	1	1.17998	NA
									MF	GO:0008579	JUN kinase phosphatase activity	1	1.27504	NA
									MF	GO:0008609	alkylglycerone-phosphate synthase activity	1	1.34126	NA
									MF	GO:0008613	diuretic hormone activity	1	1.18775	NA
									BP	GO:0008617	guanosine metabolic process	1	1.12239	NA
									MF	GO:0008650	rRNA (uridine-2'-O-)-methyltransferase activity	1	1.44287	NA
									BP	GO:0008653	lipopolysaccharide metabolic process	1	1.32782	NA
									BP	GO:0008655	pyrimidine-containing compound salvage	1	1.35361	NA
									MF	GO:0008665	2'-phosphotransferase activity	1	1.52734	NA
									MF	GO:0008700	4-hydroxy-2-oxoglutarate aldolase activity	1	1.52068	NA
									MF	GO:0008705	methionine synthase activity	1	1.14714	NA
									MF	GO:0008709	cholate 7-alpha-dehydrogenase activity	1	1.44791	NA
									MF	GO:0008721	D-serine ammonia-lyase activity	1	1.50824	NA
									MF	GO:0008725	DNA-3-methyladenine glycosylase activity	1	1.53916	NA
									MF	GO:0008747	N-acetylneuraminate lyase activity	1	1.26263	NA
									MF	GO:0008750	NAD(P)+ transhydrogenase (AB-specific) activity	1	1.38369	NA
									MF	GO:0008753	NADPH dehydrogenase (quinone) activity	1	1.46016	NA
									MF	GO:0008761	UDP-N-acetylglucosamine 2-epimerase activity	1	1.30303	NA
									MF	GO:0008768	UDP-sugar diphosphatase activity	1	1.45806	NA
									MF	GO:0008785	alkyl hydroperoxide reductase activity	1	1.43272	NA
									MF	GO:0008792	arginine decarboxylase activity	1	1.23522	NA
									MF	GO:0008794	arsenate reductase (glutaredoxin) activity	1	1.60566	NA
									MF	GO:0008796	bis(5'-nucleosyl)-tetraphosphatase activity	1	1.22086	NA
									MF	GO:0008803	bis(5'-nucleosyl)-tetraphosphatase (symmetrical) activity	1	1.22086	NA
									MF	GO:0008815	citrate (pro-3S)-lyase activity	1	1.5158	NA
									MF	GO:0008817	cob(I)yrinic acid a,c-diamide adenosyltransferase activity	1	1.33806	NA
									MF	GO:0008831	dTDP-4-dehydrorhamnose reductase activity	1	1.35817	NA
									MF	GO:0008843	endochitinase activity	1	1.40764	NA
									MF	GO:0008859	exoribonuclease II activity	1	1.59862	NA
									MF	GO:0008887	glycerate kinase activity	1	1.3807	NA
									MF	GO:0008890	glycine C-acetyltransferase activity	1	1.50835	NA
									MF	GO:0008891	glycolate oxidase activity	1	1.55875	NA
									MF	GO:0008892	guanine deaminase activity	1	1.11147	NA
									MF	GO:0008897	holo-[acyl-carrier-protein] synthase activity	1	1.14538	NA
									MF	GO:0008903	hydroxypyruvate isomerase activity	1	1.40195	NA
									MF	GO:0008917	lipopolysaccharide N-acetylglucosaminyltransferase activity	1	1.15171	NA
									MF	GO:0008955	peptidoglycan glycosyltransferase activity	1	1.07184	NA
									MF	GO:0008962	phosphatidylglycerophosphatase activity	1	1.23161	NA
									MF	GO:0008963	phospho-N-acetylmuramoyl-pentapeptide-transferase activity	1	1.02563	NA
									MF	GO:0008973	phosphopentomutase activity	1	1.20741	NA
									MF	GO:0008995	ribonuclease E activity	1	0.90484	NA
									MF	GO:0009000	selenocysteine lyase activity	1	1.48711	NA
									MF	GO:0009013	succinate-semialdehyde dehydrogenase [NAD(P)+] activity	1	1.37685	NA
									MF	GO:0009032	thymidine phosphorylase activity	1	1.56028	NA
									BP	GO:0009069	serine family amino acid metabolic process	1	1.50824	NA
									BP	GO:0009074	aromatic amino acid family catabolic process	1	1.44979	NA
									BP	GO:0009081	branched-chain amino acid metabolic process	1	1.24963	NA
									BP	GO:0009082	branched-chain amino acid biosynthetic process	1	1.24963	NA
									BP	GO:0009107	lipoate biosynthetic process	1	1.35738	NA
									BP	GO:0009115	xanthine catabolic process	1	1.11984	NA
									BP	GO:0009128	purine nucleoside monophosphate catabolic process	1	1.36747	NA
									BP	GO:0009134	nucleoside diphosphate catabolic process	1	1.22604	NA
									BP	GO:0009152	purine ribonucleotide biosynthetic process	1	1.20555	NA
									BP	GO:0009154	purine ribonucleotide catabolic process	1	0.882497	NA
									BP	GO:0009157	deoxyribonucleoside monophosphate biosynthetic process	1	1.30209	NA
									BP	GO:0009159	deoxyribonucleoside monophosphate catabolic process	1	1.54562	NA
									BP	GO:0009191	ribonucleoside diphosphate catabolic process	1	1.2019	NA
									BP	GO:0009200	deoxyribonucleoside triphosphate metabolic process	1	1.31568	NA
									BP	GO:0009204	deoxyribonucleoside triphosphate catabolic process	1	1.21642	NA
									BP	GO:0009214	cyclic nucleotide catabolic process	1	1.29312	NA
									BP	GO:0009220	pyrimidine ribonucleotide biosynthetic process	1	1.43604	NA
									BP	GO:0009225	nucleotide-sugar metabolic process	1	1.33158	NA
									BP	GO:0009229	thiamine diphosphate biosynthetic process	1	1.39377	NA
									BP	GO:0009234	menaquinone biosynthetic process	1	1.02944	NA
									BP	GO:0009259	ribonucleotide metabolic process	1	1.30607	NA
									BP	GO:0009262	deoxyribonucleotide metabolic process	1	1.22349	NA
									BP	GO:0009264	deoxyribonucleotide catabolic process	1	1.15429	NA
									CC	GO:0009279	cell outer membrane	1	1.43761	NA
									BP	GO:0009294	DNA mediated transformation	1	1.10472	NA
									CC	GO:0009295	nucleoid	1	1.17526	NA
									BP	GO:0009299	mRNA transcription	1	1.02257	NA
									BP	GO:0009305	protein biotinylation	1	1.38635	NA
									CC	GO:0009330	DNA topoisomerase complex (ATP-hydrolyzing)	1	0.903026	NA
									CC	GO:0009348	ornithine carbamoyltransferase complex	1	1.12895	NA
									CC	GO:0009360	DNA polymerase III complex	1	1.10347	NA
									BP	GO:0009386	translational attenuation	1	1.30654	NA
									BP	GO:0009399	nitrogen fixation	1	1.08979	NA
									BP	GO:0009403	toxin biosynthetic process	1	1.33801	NA
									BP	GO:0009438	methylglyoxal metabolic process	1	0.960394	NA
									BP	GO:0009441	glycolate metabolic process	1	0.686263	NA
									BP	GO:0009443	pyridoxal 5'-phosphate salvage	1	1.50141	NA
									BP	GO:0009585	red, far-red light phototransduction	1	1.01598	NA
									BP	GO:0009589	detection of UV	1	1.1947	NA
									BP	GO:0009637	response to blue light	1	1.18635	NA
									BP	GO:0009645	response to low light intensity stimulus	1	1.39999	NA
									BP	GO:0009712	catechol-containing compound metabolic process	1	1.0479	NA
									BP	GO:0009756	carbohydrate mediated signaling	1	1.73015	NA
									BP	GO:0009789	positive regulation of abscisic acid-activated signaling pathway	1	1.20799	NA
									BP	GO:0009817	defense response to fungus, incompatible interaction	1	1.13239	NA
									CC	GO:0009841	mitochondrial endopeptidase Clp complex	1	1.22942	NA
									BP	GO:0009855	determination of bilateral symmetry	1	1.31519	NA
									BP	GO:0009892	negative regulation of metabolic process	1	1.4243	NA
									BP	GO:0009912	auditory receptor cell fate commitment	1	1.1815	NA
									BP	GO:0009914	hormone transport	1	1.3184	NA
									MF	GO:0009917	sterol 5-alpha reductase activity	1	1.25333	NA
									BP	GO:0009949	polarity specification of anterior/posterior axis	1	1.31323	NA
									BP	GO:0009956	radial pattern formation	1	1.28228	NA
									BP	GO:0009996	negative regulation of cell fate specification	1	1.52162	NA
									BP	GO:0010021	amylopectin biosynthetic process	1	1.23033	NA
									BP	GO:0010034	response to acetate	1	1.21923	NA
									BP	GO:0010045	response to nickel cation	1	1.02328	NA
									BP	GO:0010046	response to mycotoxin	1	1.66009	NA
									BP	GO:0010085	polarity specification of proximal/distal axis	1	1.31323	NA
									BP	GO:0010092	specification of organ identity	1	1.4907	NA
									BP	GO:0010106	cellular response to iron ion starvation	1	1.3223	NA
									BP	GO:0010124	phenylacetate catabolic process	1	1.33694	NA
									BP	GO:0010157	response to chlorate	1	0.569306	NA
									BP	GO:0010171	body morphogenesis	1	0.974835	NA
									BP	GO:0010189	vitamin E biosynthetic process	1	1.5214	NA
									BP	GO:0010232	vascular transport	1	0.836185	NA
									BP	GO:0010255	glucose mediated signaling pathway	1	1.07676	NA
									BP	GO:0010256	endomembrane system organization	1	1.10704	NA
									BP	GO:0010265	SCF complex assembly	1	0.983833	NA
									BP	GO:0010266	response to vitamin B1	1	1.36063	NA
									BP	GO:0010273	detoxification of copper ion	1	1.12842	NA
									MF	GO:0010309	acireductone dioxygenase [iron(II)-requiring] activity	1	1.37268	NA
									BP	GO:0010324	membrane invagination	1	1.09132	NA
									CC	GO:0010370	perinucleolar chromocenter	1	0.995129	NA
									MF	GO:0010385	double-stranded methylated DNA binding	1	0.990565	NA
									BP	GO:0010430	fatty acid omega-oxidation	1	1.40915	NA
									BP	GO:0010446	response to alkalinity	1	1.31177	NA
									BP	GO:0010455	positive regulation of cell fate commitment	1	1.22857	NA
									BP	GO:0010464	regulation of mesenchymal cell proliferation	1	0.590106	NA
									BP	GO:0010470	regulation of gastrulation	1	1.47702	NA
									BP	GO:0010477	response to sulfur dioxide	1	1.39254	NA
									BP	GO:0010481	epidermal cell division	1	1.24038	NA
									MF	GO:0010484	H3 histone acetyltransferase activity	1	1.13454	NA
									MF	GO:0010485	H4 histone acetyltransferase activity	1	1.33906	NA
									BP	GO:0010509	polyamine homeostasis	1	1.16381	NA
									BP	GO:0010517	regulation of phospholipase activity	1	1.76865	NA
									BP	GO:0010536	positive regulation of activation of Janus kinase activity	1	1.4993	NA
									BP	GO:0010557	positive regulation of macromolecule biosynthetic process	1	1.09115	NA
									BP	GO:0010571	positive regulation of nuclear cell cycle DNA replication	1	0.793598	NA
									MF	GO:0010577	metalloenzyme activator activity	1	0.717838	NA
									BP	GO:0010578	regulation of adenylate cyclase activity involved in G-protein coupled receptor signaling pathway	1	1.05902	NA
									BP	GO:0010611	regulation of cardiac muscle hypertrophy	1	1.23072	NA
									BP	GO:0010616	negative regulation of cardiac muscle adaptation	1	0.875997	NA
									BP	GO:0010623	developmental programmed cell death	1	1.28801	NA
									BP	GO:0010625	positive regulation of Schwann cell proliferation	1	1.29803	NA
									BP	GO:0010635	regulation of mitochondrial fusion	1	1.48884	NA
									BP	GO:0010643	cell communication by chemical coupling	1	0.836185	NA
									BP	GO:0010644	cell communication by electrical coupling	1	0.836185	NA
									BP	GO:0010646	regulation of cell communication	1	1.14167	NA
									BP	GO:0010657	muscle cell apoptotic process	1	1.40953	NA
									BP	GO:0010701	positive regulation of norepinephrine secretion	1	1.41156	NA
									BP	GO:0010703	negative regulation of histolysis	1	1.60446	NA
									BP	GO:0010711	negative regulation of collagen catabolic process	1	1.60446	NA
									BP	GO:0010720	positive regulation of cell development	1	1.31348	NA
									BP	GO:0010721	negative regulation of cell development	1	1.18563	NA
									BP	GO:0010722	regulation of ferrochelatase activity	1	1.7471	NA
									BP	GO:0010729	positive regulation of hydrogen peroxide biosynthetic process	1	1.25233	NA
									BP	GO:0010730	negative regulation of hydrogen peroxide biosynthetic process	1	1.49744	NA
									BP	GO:0010734	negative regulation of protein glutathionylation	1	1.31116	NA
									BP	GO:0010752	regulation of cGMP-mediated signaling	1	1.13437	NA
									BP	GO:0010754	negative regulation of cGMP-mediated signaling	1	1.35393	NA
									BP	GO:0010758	regulation of macrophage chemotaxis	1	1.13437	NA
									BP	GO:0010760	negative regulation of macrophage chemotaxis	1	1.21812	NA
									BP	GO:0010769	regulation of cell morphogenesis involved in differentiation	1	1.28747	NA
									BP	GO:0010770	positive regulation of cell morphogenesis involved in differentiation	1	1.15108	NA
									BP	GO:0010771	negative regulation of cell morphogenesis involved in differentiation	1	0.808113	NA
									BP	GO:0010810	regulation of cell-substrate adhesion	1	0.808542	NA
									BP	GO:0010814	substance P catabolic process	1	1.15898	NA
									BP	GO:0010816	calcitonin catabolic process	1	1.15898	NA
									BP	GO:0010823	negative regulation of mitochondrion organization	1	0.992625	NA
									BP	GO:0010835	regulation of protein ADP-ribosylation	1	1.16641	NA
									BP	GO:0010836	negative regulation of protein ADP-ribosylation	1	0.995129	NA
									BP	GO:0010849	regulation of proton-transporting ATPase activity, rotational mechanism	1	1.47656	NA
									MF	GO:0010855	adenylate cyclase inhibitor activity	1	1.08791	NA
									MF	GO:0010857	calcium-dependent protein kinase activity	1	1.53313	NA
									MF	GO:0010861	thyroid hormone receptor activator activity	1	1.4551	NA
									BP	GO:0010872	regulation of cholesterol esterification	1	1.28738	NA
									BP	GO:0010876	lipid localization	1	1.64082	NA
									BP	GO:0010878	cholesterol storage	1	0.786402	NA
									BP	GO:0010899	regulation of phosphatidylcholine catabolic process	1	1.13063	NA
									BP	GO:0010900	negative regulation of phosphatidylcholine catabolic process	1	1.38633	NA
									BP	GO:0010905	negative regulation of UDP-glucose catabolic process	1	1.36811	NA
									BP	GO:0010909	positive regulation of heparan sulfate proteoglycan biosynthetic process	1	1.42389	NA
									BP	GO:0010920	negative regulation of inositol phosphate biosynthetic process	1	1.16216	NA
									BP	GO:0010921	regulation of phosphatase activity	1	0.880298	NA
									BP	GO:0010925	positive regulation of inositol-polyphosphate 5-phosphatase activity	1	1.16216	NA
									BP	GO:0010939	regulation of necrotic cell death	1	1.47656	NA
									BP	GO:0010960	magnesium ion homeostasis	1	1.15324	NA
									BP	GO:0010963	regulation of L-arginine import	1	1.29133	NA
									BP	GO:0010965	regulation of mitotic sister chromatid separation	1	0.856187	NA
									BP	GO:0010966	regulation of phosphate transport	1	1.73481	NA
									BP	GO:0010970	microtubule-based transport	1	0.922081	NA
									BP	GO:0010972	negative regulation of G2/M transition of mitotic cell cycle	1	1.23497	NA
									BP	GO:0010983	positive regulation of high-density lipoprotein particle clearance	1	1.13619	NA
									BP	GO:0010987	negative regulation of high-density lipoprotein particle clearance	1	1.66556	NA
									CC	GO:0012510	trans-Golgi network transport vesicle membrane	1	1.33803	NA
									BP	GO:0014005	microglia development	1	1.2974	NA
									BP	GO:0014013	regulation of gliogenesis	1	0.735152	NA
									BP	GO:0014029	neural crest formation	1	1.07746	NA
									BP	GO:0014038	regulation of Schwann cell differentiation	1	1.29166	NA
									BP	GO:0014040	positive regulation of Schwann cell differentiation	1	0.773503	NA
									BP	GO:0014042	positive regulation of neuron maturation	1	1.33589	NA
									BP	GO:0014043	negative regulation of neuron maturation	1	1.02254	NA
									BP	GO:0014048	regulation of glutamate secretion	1	1.76865	NA
									BP	GO:0014053	negative regulation of gamma-aminobutyric acid secretion	1	1.73444	NA
									BP	GO:0014056	regulation of acetylcholine secretion, neurotransmission	1	0.849593	NA
									BP	GO:0014058	negative regulation of acetylcholine secretion, neurotransmission	1	1.73444	NA
									BP	GO:0014076	response to fluoxetine	1	1.09671	NA
									CC	GO:0014705	C zone	1	1.26386	NA
									BP	GO:0014717	regulation of satellite cell activation involved in skeletal muscle regeneration	1	1.12018	NA
									BP	GO:0014722	regulation of skeletal muscle contraction by calcium ion signaling	1	1.40953	NA
									CC	GO:0014731	spectrin-associated cytoskeleton	1	0.697594	NA
									BP	GO:0014737	positive regulation of muscle atrophy	1	1.53802	NA
									BP	GO:0014740	negative regulation of muscle hyperplasia	1	1.16302	NA
									BP	GO:0014741	negative regulation of muscle hypertrophy	1	1.30705	NA
									CC	GO:0014801	longitudinal sarcoplasmic reticulum	1	1.15536	NA
									CC	GO:0014804	terminal cisterna lumen	1	0.958619	NA
									BP	GO:0014805	smooth muscle adaptation	1	1.14969	NA
									BP	GO:0014810	positive regulation of skeletal muscle contraction by regulation of release of sequestered calcium ion	1	1.15602	NA
									BP	GO:0014812	muscle cell migration	1	1.20655	NA
									BP	GO:0014813	satellite cell commitment	1	0.739288	NA
									BP	GO:0014819	regulation of skeletal muscle contraction	1	0.662798	NA
									BP	GO:0014835	myoblast differentiation involved in skeletal muscle regeneration	1	1.49545	NA
									BP	GO:0014841	satellite cell proliferation	1	1.3711	NA
									BP	GO:0014853	regulation of excitatory postsynaptic membrane potential involved in skeletal muscle contraction	1	1.40953	NA
									BP	GO:0014856	skeletal muscle cell proliferation	1	1.32984	NA
									BP	GO:0014858	positive regulation of skeletal muscle cell proliferation	1	1.26212	NA
									BP	GO:0014861	regulation of skeletal muscle contraction via regulation of action potential	1	1.15781	NA
									BP	GO:0014866	skeletal myofibril assembly	1	1.21772	NA
									BP	GO:0014883	transition between fast and slow fiber	1	0.986534	NA
									BP	GO:0014889	muscle atrophy	1	1.15759	NA
									BP	GO:0014891	striated muscle atrophy	1	1.53802	NA
									BP	GO:0014896	muscle hypertrophy	1	0.686263	NA
									MF	GO:0015037	peptide disulfide oxidoreductase activity	1	0.996228	NA
									MF	GO:0015039	NADPH-adrenodoxin reductase activity	1	1.42886	NA
									MF	GO:0015052	beta3-adrenergic receptor activity	1	1.60205	NA
									MF	GO:0015054	gastrin receptor activity	1	1.49052	NA
									MF	GO:0015055	secretin receptor activity	1	1.18018	NA
									MF	GO:0015065	uridine nucleotide receptor activity	1	1.53478	NA
									MF	GO:0015067	amidinotransferase activity	1	1.47379	NA
									MF	GO:0015068	glycine amidinotransferase activity	1	1.47379	NA
									MF	GO:0015081	sodium ion transmembrane transporter activity	1	1.20587	NA
									MF	GO:0015086	cadmium ion transmembrane transporter activity	1	1.3546	NA
									MF	GO:0015087	cobalt ion transmembrane transporter activity	1	1.3546	NA
									MF	GO:0015094	lead ion transmembrane transporter activity	1	1.3546	NA
									MF	GO:0015099	nickel cation transmembrane transporter activity	1	1.3546	NA
									MF	GO:0015100	vanadium ion transmembrane transporter activity	1	1.3546	NA
									MF	GO:0015105	arsenite transmembrane transporter activity	1	1.35643	NA
									MF	GO:0015117	thiosulfate transmembrane transporter activity	1	1.50758	NA
									MF	GO:0015125	bile acid transmembrane transporter activity	1	0.967316	NA
									MF	GO:0015130	mevalonate transmembrane transporter activity	1	0.686184	NA
									MF	GO:0015132	prostaglandin transmembrane transporter activity	1	1.23423	NA
									MF	GO:0015136	sialic acid transmembrane transporter activity	1	1.25609	NA
									MF	GO:0015140	malate transmembrane transporter activity	1	1.50758	NA
									MF	GO:0015142	tricarboxylic acid transmembrane transporter activity	1	0.856518	NA
									MF	GO:0015149	hexose transmembrane transporter activity	1	1.02345	NA
									MF	GO:0015152	glucose-6-phosphate transmembrane transporter activity	1	1.42559	NA
									MF	GO:0015165	pyrimidine nucleotide-sugar transmembrane transporter activity	1	1.20615	NA
									MF	GO:0015190	L-leucine transmembrane transporter activity	1	1.15152	NA
									MF	GO:0015191	L-methionine transmembrane transporter activity	1	1.15152	NA
									MF	GO:0015195	L-threonine transmembrane transporter activity	1	1.24574	NA
									MF	GO:0015204	urea transmembrane transporter activity	1	1.34913	NA
									MF	GO:0015205	nucleobase transmembrane transporter activity	1	0.956153	NA
									MF	GO:0015211	purine nucleoside transmembrane transporter activity	1	1.00709	NA
									MF	GO:0015217	ADP transmembrane transporter activity	1	1.09147	NA
									MF	GO:0015227	acyl carnitine transmembrane transporter activity	1	1.57418	NA
									MF	GO:0015228	coenzyme A transmembrane transporter activity	1	1.09147	NA
									MF	GO:0015229	L-ascorbic acid transporter activity	1	0.956153	NA
									MF	GO:0015230	FAD transmembrane transporter activity	1	1.09147	NA
									MF	GO:0015234	thiamine transmembrane transporter activity	1	1.2695	NA
									MF	GO:0015248	sterol transporter activity	1	1.34994	NA
									MF	GO:0015265	urea channel activity	1	1.43979	NA
									MF	GO:0015291	secondary active transmembrane transporter activity	1	1.50758	NA
									MF	GO:0015292	uniporter activity	1	1.45691	NA
									MF	GO:0015295	solute:hydrogen symporter activity	1	1.3546	NA
									MF	GO:0015319	sodium:inorganic phosphate symporter activity	1	1.19707	NA
									MF	GO:0015320	phosphate ion carrier activity	1	1.46138	NA
									MF	GO:0015327	cystine:glutamate antiporter activity	1	1.17367	NA
									MF	GO:0015334	high affinity oligopeptide transporter activity	1	1.21161	NA
									MF	GO:0015350	methotrexate transporter activity	1	1.45771	NA
									MF	GO:0015361	low affinity sodium:dicarboxylate symporter activity	1	1.1921	NA
									MF	GO:0015362	high affinity sodium:dicarboxylate symporter activity	1	0.992294	NA
									MF	GO:0015367	oxoglutarate:malate antiporter activity	1	1.41308	NA
									MF	GO:0015368	calcium:cation antiporter activity	1	0.828915	NA
									MF	GO:0015375	glycine:sodium symporter activity	1	1.06454	NA
									MF	GO:0015389	pyrimidine- and adenine-specific:sodium symporter activity	1	0.935959	NA
									MF	GO:0015390	purine-specific nucleoside:sodium symporter activity	1	0.935959	NA
									MF	GO:0015410	manganese-transporting ATPase activity	1	1.26665	NA
									MF	GO:0015439	heme-transporting ATPase activity	1	1.20358	NA
									MF	GO:0015440	peptide-transporting ATPase activity	1	1.35906	NA
									MF	GO:0015491	cation:cation antiporter activity	1	1.24746	NA
									MF	GO:0015495	gamma-aminobutyric acid:hydrogen symporter activity	1	0.952251	NA
									MF	GO:0015499	formate transmembrane transporter activity	1	1.09203	NA
									MF	GO:0015578	mannose transmembrane transporter activity	1	0.832454	NA
									MF	GO:0015616	DNA translocase activity	1	1.09263	NA
									MF	GO:0015633	zinc transporting ATPase activity	1	1.6463	NA
									MF	GO:0015645	fatty acid ligase activity	1	1.25877	NA
									MF	GO:0015659	formate uptake transmembrane transporter activity	1	1.09203	NA
									MF	GO:0015660	formate efflux transmembrane transporter activity	1	1.09203	NA
									BP	GO:0015675	nickel cation transport	1	1.3546	NA
									BP	GO:0015676	vanadium ion transport	1	1.3546	NA
									BP	GO:0015677	copper ion import	1	1.12842	NA
									BP	GO:0015680	intracellular copper ion transport	1	1.66425	NA
									BP	GO:0015692	lead ion transport	1	1.3546	NA
									BP	GO:0015707	nitrite transport	1	1.43761	NA
									BP	GO:0015709	thiosulfate transport	1	1.50758	NA
									BP	GO:0015724	formate transport	1	1.09203	NA
									BP	GO:0015728	mevalonate transport	1	0.686184	NA
									BP	GO:0015732	prostaglandin transport	1	1.23423	NA
									BP	GO:0015734	taurine transport	1	1.07462	NA
									BP	GO:0015739	sialic acid transport	1	1.25609	NA
									BP	GO:0015743	malate transport	1	1.50758	NA
									BP	GO:0015755	fructose transport	1	1.03982	NA
									BP	GO:0015761	mannose transport	1	0.832454	NA
									BP	GO:0015781	pyrimidine nucleotide-sugar transport	1	1.20615	NA
									BP	GO:0015782	CMP-N-acetylneuraminate transport	1	1.43026	NA
									BP	GO:0015785	UDP-galactose transport	1	1.61216	NA
									BP	GO:0015787	UDP-glucuronic acid transport	1	1.20615	NA
									BP	GO:0015789	UDP-N-acetylgalactosamine transport	1	1.20615	NA
									BP	GO:0015790	UDP-xylose transport	1	1.31028	NA
									BP	GO:0015797	mannitol transport	1	1.09203	NA
									BP	GO:0015801	aromatic amino acid transport	1	0.943919	NA
									BP	GO:0015805	S-adenosyl-L-methionine transport	1	1.47889	NA
									BP	GO:0015820	leucine transport	1	0.893839	NA
									BP	GO:0015822	ornithine transport	1	1.21005	NA
									BP	GO:0015826	threonine transport	1	1.24574	NA
									BP	GO:0015828	tyrosine transport	1	1.34115	NA
									BP	GO:0015842	synaptic vesicle amine transport	1	1.13443	NA
									BP	GO:0015851	nucleobase transport	1	0.956153	NA
									BP	GO:0015862	uridine transport	1	0.996117	NA
									BP	GO:0015864	pyrimidine nucleoside transport	1	0.935959	NA
									BP	GO:0015866	ADP transport	1	1.09147	NA
									BP	GO:0015868	purine ribonucleotide transport	1	1.34463	NA
									BP	GO:0015874	norepinephrine transport	1	1.14096	NA
									BP	GO:0015876	acetyl-CoA transport	1	1.029	NA
									BP	GO:0015878	biotin transport	1	1.42152	NA
									BP	GO:0015881	creatine transport	1	1.32325	NA
									BP	GO:0015882	L-ascorbic acid transport	1	0.956153	NA
									BP	GO:0015887	pantothenate transmembrane transport	1	1.42152	NA
									BP	GO:0015904	tetracycline transport	1	1.30888	NA
									BP	GO:0015910	peroxisomal long-chain fatty acid import	1	1.22562	NA
									BP	GO:0015919	peroxisomal membrane transport	1	1.22562	NA
									BP	GO:0015920	lipopolysaccharide transport	1	1.33598	NA
									MF	GO:0015926	glucosidase activity	1	1.26074	NA
									MF	GO:0015928	fucosidase activity	1	1.33393	NA
									BP	GO:0015961	diadenosine polyphosphate catabolic process	1	1.32709	NA
									BP	GO:0015966	diadenosine tetraphosphate biosynthetic process	1	0.982318	NA
									MF	GO:0016005	phospholipase A2 activator activity	1	1.36222	NA
									CC	GO:0016035	zeta DNA polymerase complex	1	1.11583	NA
									BP	GO:0016046	detection of fungus	1	1.18484	NA
									BP	GO:0016048	detection of temperature stimulus	1	1.57696	NA
									BP	GO:0016062	adaptation of rhodopsin mediated signaling	1	1.36615	NA
									BP	GO:0016072	rRNA metabolic process	1	0.818165	NA
									BP	GO:0016073	snRNA metabolic process	1	1.31948	NA
									BP	GO:0016074	snoRNA metabolic process	1	1.39031	NA
									BP	GO:0016078	tRNA catabolic process	1	1.01917	NA
									BP	GO:0016095	polyprenol catabolic process	1	1.28845	NA
									BP	GO:0016116	carotenoid metabolic process	1	1.10828	NA
									BP	GO:0016119	carotene metabolic process	1	1.10828	NA
									BP	GO:0016121	carotene catabolic process	1	1.10828	NA
									MF	GO:0016150	translation release factor activity, codon nonspecific	1	1.47627	NA
									MF	GO:0016153	urocanate hydratase activity	1	1.48024	NA
									MF	GO:0016154	pyrimidine-nucleoside phosphorylase activity	1	1.56028	NA
									CC	GO:0016222	procollagen-proline 4-dioxygenase complex	1	0.718214	NA
									MF	GO:0016223	beta-alanine-pyruvate transaminase activity	1	1.24639	NA
									MF	GO:0016232	HNK-1 sulfotransferase activity	1	1.2238	NA
									BP	GO:0016246	RNA interference	1	1.31332	NA
									MF	GO:0016247	channel regulator activity	1	1.35236	NA
									MF	GO:0016248	channel inhibitor activity	1	1.33589	NA
									MF	GO:0016250	N-sulfoglucosamine sulfohydrolase activity	1	1.33135	NA
									MF	GO:0016263	glycoprotein-N-acetylgalactosamine 3-beta-galactosyltransferase activity	1	0.960601	NA
									BP	GO:0016269	O-glycan processing, core 3	1	1.37239	NA
									MF	GO:0016277	[myelin basic protein]-arginine N-methyltransferase activity	1	1.22689	NA
									MF	GO:0016287	glycerone-phosphate O-acyltransferase activity	1	1.13821	NA
									MF	GO:0016295	myristoyl-[acyl-carrier-protein] hydrolase activity	1	1.23744	NA
									MF	GO:0016296	palmitoyl-[acyl-carrier-protein] hydrolase activity	1	1.23744	NA
									MF	GO:0016297	acyl-[acyl-carrier-protein] hydrolase activity	1	1.23744	NA
									MF	GO:0016300	tRNA (uracil) methyltransferase activity	1	1.27698	NA
									MF	GO:0016312	inositol bisphosphate phosphatase activity	1	1.31263	NA
									MF	GO:0016314	phosphatidylinositol-3,4,5-trisphosphate 3-phosphatase activity	1	1.29543	NA
									BP	GO:0016332	establishment or maintenance of polarity of embryonic epithelium	1	1.19872	NA
									BP	GO:0016340	calcium-dependent cell-matrix adhesion	1	0.994683	NA
									MF	GO:0016402	pristanoyl-CoA oxidase activity	1	1.40341	NA
									MF	GO:0016410	N-acyltransferase activity	1	1.39755	NA
									MF	GO:0016428	tRNA (cytosine-5-)-methyltransferase activity	1	1.09981	NA
									BP	GO:0016444	somatic cell DNA recombination	1	0.968209	NA
									BP	GO:0016480	negative regulation of transcription from RNA polymerase III promoter	1	1.23623	NA
									MF	GO:0016492	G-protein coupled neurotensin receptor activity	1	1.5739	NA
									MF	GO:0016495	C-X3-C chemokine receptor activity	1	1.16225	NA
									MF	GO:0016496	substance P receptor activity	1	1.30534	NA
									MF	GO:0016497	substance K receptor activity	1	1.4064	NA
									MF	GO:0016517	interleukin-12 receptor activity	1	1.3794	NA
									MF	GO:0016519	gastric inhibitory peptide receptor activity	1	1.15586	NA
									MF	GO:0016521	pituitary adenylate cyclase activating polypeptide activity	1	1.60802	NA
									MF	GO:0016524	latrotoxin receptor activity	1	1.1717	NA
									MF	GO:0016530	metallochaperone activity	1	1.62422	NA
									BP	GO:0016577	histone demethylation	1	0.982978	NA
									CC	GO:0016590	ACF complex	1	0.524477	NA
									MF	GO:0016603	glutaminyl-peptide cyclotransferase activity	1	1.25775	NA
									MF	GO:0016618	hydroxypyruvate reductase activity	1	1.39072	NA
									MF	GO:0016638	oxidoreductase activity, acting on the CH-NH2 group of donors	1	1.2175	NA
									MF	GO:0016653	oxidoreductase activity, acting on NAD(P)H, heme protein as acceptor	1	0.97811	NA
									MF	GO:0016670	oxidoreductase activity, acting on a sulfur group of donors, oxygen as acceptor	1	1.17998	NA
									MF	GO:0016684	oxidoreductase activity, acting on peroxide as acceptor	1	1.2183	NA
									MF	GO:0016711	flavonoid 3'-monooxygenase activity	1	1.1801	NA
									MF	GO:0016716	oxidoreductase activity, acting on paired donors, with incorporation or reduction of molecular oxygen, another compound as one donor, and incorporation of one atom of oxygen	1	1.34544	NA
									MF	GO:0016722	oxidoreductase activity, oxidizing metal ions	1	1.32261	NA
									MF	GO:0016742	hydroxymethyl-, formyl- and related transferase activity	1	1.18279	NA
									MF	GO:0016768	spermine synthase activity	1	1.18746	NA
									MF	GO:0016784	3-mercaptopyruvate sulfurtransferase activity	1	1.59523	NA
									MF	GO:0016836	hydro-lyase activity	1	1.48948	NA
									MF	GO:0016841	ammonia-lyase activity	1	1.48949	NA
									MF	GO:0016844	strictosidine synthase activity	1	1.32956	NA
									MF	GO:0016854	racemase and epimerase activity	1	1.13916	NA
									MF	GO:0016860	intramolecular oxidoreductase activity	1	1.54488	NA
									MF	GO:0016878	acid-thiol ligase activity	1	1.3027	NA
									MF	GO:0016890	site-specific endodeoxyribonuclease activity, specific for altered base	1	0.815847	NA
									MF	GO:0016913	follicle-stimulating hormone activity	1	1.02638	NA
									MF	GO:0016917	GABA receptor activity	1	1.33989	NA
									CC	GO:0016938	kinesin I complex	1	1.39814	NA
									MF	GO:0016971	flavin-linked sulfhydryl oxidase activity	1	1.24537	NA
									MF	GO:0016972	thiol oxidase activity	1	1.24537	NA
									MF	GO:0016992	lipoate synthase activity	1	1.35738	NA
									MF	GO:0016997	alpha-sialidase activity	1	1.2629	NA
									MF	GO:0017005	3'-tyrosyl-DNA phosphodiesterase activity	1	1.02181	NA
									MF	GO:0017018	myosin phosphatase activity	1	1.11919	NA
									MF	GO:0017020	myosin phosphatase regulator activity	1	1.40953	NA
									BP	GO:0017038	protein import	1	0.577965	NA
									MF	GO:0017045	corticotropin-releasing hormone activity	1	1.33491	NA
									MF	GO:0017057	6-phosphogluconolactonase activity	1	1.37809	NA
									MF	GO:0017061	S-methyl-5-thioadenosine phosphorylase activity	1	1.49083	NA
									MF	GO:0017064	fatty acid amide hydrolase activity	1	1.20786	NA
									MF	GO:0017065	single-strand selective uracil DNA N-glycosylase activity	1	1.13922	NA
									CC	GO:0017071	intracellular cyclic nucleotide activated cation channel complex	1	0.882164	NA
									MF	GO:0017082	mineralocorticoid receptor activity	1	1.39631	NA
									CC	GO:0017090	meprin A complex	1	1.28219	NA
									MF	GO:0017096	acetylserotonin O-methyltransferase activity	1	1.36441	NA
									MF	GO:0017113	dihydropyrimidine dehydrogenase (NADP+) activity	1	1.12069	NA
									MF	GO:0017116	single-stranded DNA-dependent ATP-dependent DNA helicase activity	1	1.60364	NA
									MF	GO:0017125	deoxycytidyl transferase activity	1	0.913166	NA
									BP	GO:0017126	nucleologenesis	1	1.22116	NA
									MF	GO:0017159	pantetheine hydrolase activity	1	1.45549	NA
									MF	GO:0017168	5-oxoprolinase (ATP-hydrolyzing) activity	1	1.5012	NA
									MF	GO:0017172	cysteine dioxygenase activity	1	1.03903	NA
									MF	GO:0017174	glycine N-methyltransferase activity	1	1.28519	NA
									MF	GO:0017178	diphthine-ammonia ligase activity	1	1.2108	NA
									BP	GO:0017186	peptidyl-pyroglutamic acid biosynthetic process, using glutaminyl-peptide cyclotransferase	1	1.25775	NA
									BP	GO:0017196	N-terminal peptidyl-methionine acetylation	1	1.33906	NA
									BP	GO:0018009	N-terminal peptidyl-L-cysteine N-palmitoylation	1	1.75876	NA
									BP	GO:0018012	N-terminal peptidyl-alanine trimethylation	1	1.41244	NA
									BP	GO:0018016	N-terminal peptidyl-proline dimethylation	1	1.41244	NA
									MF	GO:0018025	calmodulin-lysine N-methyltransferase activity	1	1.35002	NA
									BP	GO:0018032	protein amidation	1	0.921978	NA
									BP	GO:0018106	peptidyl-histidine phosphorylation	1	1.52078	NA
									MF	GO:0018114	threonine racemase activity	1	1.50824	NA
									BP	GO:0018117	protein adenylylation	1	1.28451	NA
									BP	GO:0018126	protein hydroxylation	1	1.02303	NA
									BP	GO:0018153	isopeptide cross-linking via N6-(L-isoglutamyl)-L-lysine	1	1.12636	NA
									BP	GO:0018160	peptidyl-pyrromethane cofactor linkage	1	1.47677	NA
									MF	GO:0018169	ribosomal S6-glutamic acid ligase activity	1	1.06064	NA
									BP	GO:0018184	protein polyamination	1	1.31348	NA
									BP	GO:0018192	enzyme active site formation via L-cysteine persulfide	1	1.38271	NA
									MF	GO:0018271	biotin-protein ligase activity	1	1.38635	NA
									BP	GO:0018272	protein-pyridoxal-5-phosphate linkage via peptidyl-N6-pyridoxal phosphate-L-lysine	1	1.49146	NA
									BP	GO:0018293	protein-FAD linkage	1	1.16204	NA
									BP	GO:0018352	protein-pyridoxal-5-phosphate linkage	1	1.43621	NA
									BP	GO:0018364	peptidyl-glutamine methylation	1	1.42484	NA
									BP	GO:0018395	peptidyl-lysine hydroxylation to 5-hydroxy-L-lysine	1	1.36015	NA
									BP	GO:0018400	peptidyl-proline hydroxylation to 3-hydroxy-L-proline	1	1.16787	NA
									BP	GO:0018406	protein C-linked glycosylation via 2'-alpha-mannosyl-L-tryptophan	1	1.83226	NA
									MF	GO:0018455	alcohol dehydrogenase [NAD(P)+] activity	1	1.24158	NA
									MF	GO:0018467	formaldehyde dehydrogenase activity	1	1.56448	NA
									MF	GO:0018478	malonate-semialdehyde dehydrogenase (acetylating) activity	1	1.20882	NA
									MF	GO:0018585	fluorene oxygenase activity	1	1.1429	NA
									MF	GO:0018733	3,4-dihydrocoumarin hydrolase activity	1	1.33694	NA
									MF	GO:0018738	S-formylglutathione hydrolase activity	1	1.38636	NA
									MF	GO:0018773	acetylpyruvate hydrolase activity	1	1.07399	NA
									BP	GO:0018872	arsonoacetate metabolic process	1	1.22096	NA
									BP	GO:0018874	benzoate metabolic process	1	1.25877	NA
									BP	GO:0018885	carbon tetrachloride metabolic process	1	1.43738	NA
									BP	GO:0018917	fluorene metabolic process	1	1.1429	NA
									BP	GO:0018924	mandelate metabolic process	1	1.51879	NA
									BP	GO:0018964	propylene metabolic process	1	1.14167	NA
									CC	GO:0019035	viral integration complex	1	0.903026	NA
									BP	GO:0019046	release from viral latency	1	1.05186	NA
									BP	GO:0019050	suppression by virus of host apoptotic process	1	1.39504	NA
									BP	GO:0019056	modulation by virus of host transcription	1	1.35583	NA
									BP	GO:0019061	uncoating of virus	1	1.08446	NA
									BP	GO:0019064	fusion of virus membrane with host plasma membrane	1	1.44205	NA
									BP	GO:0019087	transformation of host cell by virus	1	1.44205	NA
									BP	GO:0019088	immortalization of host cell by virus	1	1.30209	NA
									BP	GO:0019100	male germ-line sex determination	1	1.17694	NA
									BP	GO:0019101	female somatic sex determination	1	1.08572	NA
									BP	GO:0019102	male somatic sex determination	1	1.06844	NA
									MF	GO:0019103	pyrimidine nucleotide binding	1	1.15429	NA
									MF	GO:0019107	myristoyltransferase activity	1	0.885255	NA
									MF	GO:0019115	benzaldehyde dehydrogenase activity	1	1.38818	NA
									MF	GO:0019119	phenanthrene-9,10-epoxide hydrolase activity	1	1.32604	NA
									MF	GO:0019135	deoxyhypusine monooxygenase activity	1	1.63982	NA
									MF	GO:0019145	aminobutyraldehyde dehydrogenase activity	1	1.30521	NA
									MF	GO:0019153	protein-disulfide reductase (glutathione) activity	1	1.12717	NA
									BP	GO:0019242	methylglyoxal biosynthetic process	1	1.19331	NA
									BP	GO:0019244	lactate biosynthetic process from pyruvate	1	1.3654	NA
									BP	GO:0019255	glucose 1-phosphate metabolic process	1	1.35032	NA
									BP	GO:0019284	L-methionine biosynthetic process from S-adenosylmethionine	1	1.36618	NA
									BP	GO:0019290	siderophore biosynthetic process	1	1.50543	NA
									BP	GO:0019310	inositol catabolic process	1	1.50229	NA
									BP	GO:0019319	hexose biosynthetic process	1	1.35532	NA
									BP	GO:0019341	dibenzo-p-dioxin catabolic process	1	1.1801	NA
									BP	GO:0019343	cysteine biosynthetic process via cystathionine	1	1.34171	NA
									BP	GO:0019376	galactolipid catabolic process	1	1.36392	NA
									BP	GO:0019391	glucuronoside catabolic process	1	1.54299	NA
									BP	GO:0019402	galactitol metabolic process	1	1.6406	NA
									BP	GO:0019408	dolichol biosynthetic process	1	1.02563	NA
									BP	GO:0019477	L-lysine catabolic process	1	1.33076	NA
									BP	GO:0019481	L-alanine catabolic process, by transamination	1	1.24639	NA
									BP	GO:0019482	beta-alanine metabolic process	1	1.27721	NA
									BP	GO:0019511	peptidyl-proline hydroxylation	1	1.15224	NA
									BP	GO:0019516	lactate oxidation	1	1.3654	NA
									BP	GO:0019518	L-threonine catabolic process to glycine	1	1.50835	NA
									BP	GO:0019521	D-gluconate metabolic process	1	1.38423	NA
									BP	GO:0019550	glutamate catabolic process to aspartate	1	1.23074	NA
									BP	GO:0019551	glutamate catabolic process to 2-oxoglutarate	1	1.23074	NA
									BP	GO:0019605	butyrate metabolic process	1	1.25877	NA
									BP	GO:0019627	urea metabolic process	1	1.00211	NA
									BP	GO:0019637	organophosphate metabolic process	1	0.946495	NA
									BP	GO:0019676	ammonia assimilation cycle	1	1.36226	NA
									BP	GO:0019677	NAD catabolic process	1	0.96388	NA
									BP	GO:0019682	glyceraldehyde-3-phosphate metabolic process	1	1.38326	NA
									BP	GO:0019731	antibacterial humoral response	1	1.39873	NA
									BP	GO:0019732	antifungal humoral response	1	1.39873	NA
									BP	GO:0019742	pentacyclic triterpenoid metabolic process	1	1.61676	NA
									BP	GO:0019747	regulation of isoprenoid metabolic process	1	1.30959	NA
									MF	GO:0019763	immunoglobulin receptor activity	1	0.777821	NA
									MF	GO:0019770	IgG receptor activity	1	1.23785	NA
									MF	GO:0019776	Atg8 ligase activity	1	0.676397	NA
									MF	GO:0019778	APG12 activating enzyme activity	1	1.15525	NA
									MF	GO:0019780	FAT10 activating enzyme activity	1	1.37388	NA
									MF	GO:0019782	ISG15 activating enzyme activity	1	1.46519	NA
									MF	GO:0019783	small conjugating protein-specific protease activity	1	1.27884	NA
									MF	GO:0019807	aspartoacylase activity	1	1.18952	NA
									MF	GO:0019809	spermidine binding	1	1.24858	NA
									MF	GO:0019811	cocaine binding	1	1.09967	NA
									MF	GO:0019828	aspartic-type endopeptidase inhibitor activity	1	0.965935	NA
									BP	GO:0019853	L-ascorbic acid biosynthetic process	1	1.41526	NA
									BP	GO:0019859	thymine metabolic process	1	1.20882	NA
									MF	GO:0019865	immunoglobulin binding	1	1.08301	NA
									MF	GO:0019869	chloride channel inhibitor activity	1	1.0087	NA
									MF	GO:0019871	sodium channel inhibitor activity	1	1.42668	NA
									BP	GO:0019883	antigen processing and presentation of endogenous antigen	1	1.53839	NA
									BP	GO:0019884	antigen processing and presentation of exogenous antigen	1	0.388284	NA
									MF	GO:0019912	cyclin-dependent protein kinase activating kinase activity	1	1.51354	NA
									BP	GO:0019935	cyclic-nucleotide-mediated signaling	1	0.853497	NA
									MF	GO:0019962	type I interferon binding	1	1.21126	NA
									MF	GO:0019964	interferon-gamma binding	1	1.44421	NA
									MF	GO:0019966	interleukin-1 binding	1	0.653021	NA
									MF	GO:0019970	interleukin-11 binding	1	1.23563	NA
									CC	GO:0020003	symbiont-containing vacuole	1	1.44757	NA
									CC	GO:0020005	symbiont-containing vacuole membrane	1	1.44757	NA
									BP	GO:0021501	prechordal plate formation	1	1.44974	NA
									BP	GO:0021502	neural fold elevation formation	1	1.26078	NA
									BP	GO:0021511	spinal cord patterning	1	1.13987	NA
									BP	GO:0021512	spinal cord anterior/posterior patterning	1	1.3905	NA
									BP	GO:0021528	commissural neuron differentiation in spinal cord	1	0.967206	NA
									BP	GO:0021532	neural tube patterning	1	1.42472	NA
									BP	GO:0021539	subthalamus development	1	0.991588	NA
									BP	GO:0021546	rhombomere development	1	0.858972	NA
									BP	GO:0021547	midbrain-hindbrain boundary initiation	1	1.44974	NA
									BP	GO:0021548	pons development	1	0.991588	NA
									BP	GO:0021553	olfactory nerve development	1	1.28801	NA
									BP	GO:0021557	oculomotor nerve development	1	1.27587	NA
									BP	GO:0021558	trochlear nerve development	1	1.27587	NA
									BP	GO:0021561	facial nerve development	1	1.18125	NA
									BP	GO:0021572	rhombomere 6 development	1	1.09282	NA
									BP	GO:0021575	hindbrain morphogenesis	1	1.27587	NA
									BP	GO:0021586	pons maturation	1	1.14167	NA
									BP	GO:0021588	cerebellum formation	1	1.5967	NA
									BP	GO:0021589	cerebellum structural organization	1	1.1107	NA
									BP	GO:0021599	abducens nerve formation	1	1.17757	NA
									BP	GO:0021602	cranial nerve morphogenesis	1	1.54884	NA
									BP	GO:0021610	facial nerve morphogenesis	1	1.18443	NA
									BP	GO:0021633	optic nerve structural organization	1	1.02441	NA
									BP	GO:0021642	trochlear nerve formation	1	1.16213	NA
									BP	GO:0021644	vagus nerve morphogenesis	1	1.0089	NA
									BP	GO:0021658	rhombomere 3 morphogenesis	1	0.806721	NA
									BP	GO:0021660	rhombomere 3 formation	1	1.33742	NA
									BP	GO:0021666	rhombomere 5 formation	1	1.33742	NA
									BP	GO:0021683	cerebellar granular layer morphogenesis	1	1.13484	NA
									BP	GO:0021686	cerebellar granular layer maturation	1	1.28599	NA
									BP	GO:0021691	cerebellar Purkinje cell layer maturation	1	1.13832	NA
									BP	GO:0021692	cerebellar Purkinje cell layer morphogenesis	1	0.967918	NA
									BP	GO:0021697	cerebellar cortex formation	1	1.3358	NA
									BP	GO:0021703	locus ceruleus development	1	1.16213	NA
									BP	GO:0021723	medullary reticular formation development	1	1.62723	NA
									BP	GO:0021750	vestibular nucleus development	1	1.29788	NA
									BP	GO:0021757	caudate nucleus development	1	1.06521	NA
									BP	GO:0021758	putamen development	1	1.06521	NA
									BP	GO:0021759	globus pallidus development	1	1.23866	NA
									BP	GO:0021762	substantia nigra development	1	1.18889	NA
									BP	GO:0021763	subthalamic nucleus development	1	0.898058	NA
									BP	GO:0021764	amygdala development	1	1.26797	NA
									BP	GO:0021767	mammillary body development	1	1.62088	NA
									BP	GO:0021768	nucleus accumbens development	1	1.0972	NA
									BP	GO:0021771	lateral geniculate nucleus development	1	1.20119	NA
									BP	GO:0021773	striatal medium spiny neuron differentiation	1	0.832327	NA
									BP	GO:0021779	oligodendrocyte cell fate commitment	1	1.29788	NA
									BP	GO:0021784	postganglionic parasympathetic nervous system development	1	1.18366	NA
									BP	GO:0021785	branchiomotor neuron axon guidance	1	0.825479	NA
									BP	GO:0021812	neuronal-glial interaction involved in cerebral cortex radial glia guided migration	1	0.982158	NA
									BP	GO:0021831	embryonic olfactory bulb interneuron precursor migration	1	0.939029	NA
									BP	GO:0021869	forebrain ventricular zone progenitor cell division	1	1.28573	NA
									BP	GO:0021870	Cajal-Retzius cell differentiation	1	1.03809	NA
									BP	GO:0021881	Wnt-activated signaling pathway involved in forebrain neuron fate commitment	1	0.87545	NA
									BP	GO:0021888	hypothalamus gonadotrophin-releasing hormone neuron development	1	1.3969	NA
									BP	GO:0021897	forebrain astrocyte development	1	1.12843	NA
									BP	GO:0021902	commitment of neuronal cell to specific neuron type in forebrain	1	1.10744	NA
									BP	GO:0021903	rostrocaudal neural tube patterning	1	1.35334	NA
									BP	GO:0021905	forebrain-midbrain boundary formation	1	1.10744	NA
									BP	GO:0021910	smoothened signaling pathway involved in ventral spinal cord patterning	1	1.18125	NA
									BP	GO:0021912	regulation of transcription from RNA polymerase II promoter involved in spinal cord motor neuron fate specification	1	1.10744	NA
									BP	GO:0021918	regulation of transcription from RNA polymerase II promoter involved in somatic motor neuron fate commitment	1	1.10744	NA
									BP	GO:0021919	BMP signaling pathway involved in spinal cord dorsal/ventral patterning	1	1.42541	NA
									BP	GO:0021920	regulation of transcription from RNA polymerase II promoter involved in spinal cord association neuron specification	1	1.16716	NA
									BP	GO:0021930	cerebellar granule cell precursor proliferation	1	0.804149	NA
									BP	GO:0021933	radial glia guided migration of cerebellar granule cell	1	1.28599	NA
									BP	GO:0021934	hindbrain tangential cell migration	1	1.62723	NA
									BP	GO:0021935	cerebellar granule cell precursor tangential migration	1	1.21336	NA
									BP	GO:0021942	radial glia guided migration of Purkinje cell	1	1.40681	NA
									BP	GO:0021956	central nervous system interneuron axonogenesis	1	1.32569	NA
									BP	GO:0021965	spinal cord ventral commissure morphogenesis	1	1.24651	NA
									BP	GO:0021966	corticospinal neuron axon guidance	1	1.42668	NA
									BP	GO:0021972	corticospinal neuron axon guidance through spinal cord	1	1.06253	NA
									BP	GO:0021979	hypothalamus cell differentiation	1	1.45541	NA
									BP	GO:0021985	neurohypophysis development	1	1.45541	NA
									BP	GO:0021988	olfactory lobe development	1	0.472043	NA
									BP	GO:0021993	initiation of neural tube closure	1	0.982978	NA
									BP	GO:0021998	neural plate mediolateral regionalization	1	1.16592	NA
									BP	GO:0021999	neural plate anterior/posterior regionalization	1	1.07923	NA
									BP	GO:0022004	midbrain-hindbrain boundary maturation during brain development	1	1.5967	NA
									BP	GO:0022018	lateral ganglionic eminence cell proliferation	1	1.22068	NA
									BP	GO:0022406	membrane docking	1	1.11816	NA
									BP	GO:0022410	circadian sleep/wake cycle process	1	1.4995	NA
									BP	GO:0022616	DNA strand elongation	1	1.41149	NA
									BP	GO:0022618	ribonucleoprotein complex assembly	1	1.27596	NA
									MF	GO:0022829	wide pore channel activity	1	1.15875	NA
									MF	GO:0022840	leak channel activity	1	0.781047	NA
									MF	GO:0022841	potassium ion leak channel activity	1	1.29623	NA
									MF	GO:0022865	transmembrane electron transfer carrier	1	1.07738	NA
									MF	GO:0023026	MHC class II protein complex binding	1	1.27476	NA
									MF	GO:0023029	MHC class Ib protein binding	1	1.29187	NA
									BP	GO:0023041	neuronal signal transduction	1	1.52186	NA
									BP	GO:0023057	negative regulation of signaling	1	1.09531	NA
									BP	GO:0030003	cellular cation homeostasis	1	1.19262	NA
									BP	GO:0030007	cellular potassium ion homeostasis	1	1.15781	NA
									BP	GO:0030026	cellular manganese ion homeostasis	1	1.26665	NA
									BP	GO:0030035	microspike assembly	1	1.23528	NA
									BP	GO:0030037	actin filament reorganization involved in cell cycle	1	1.0176	NA
									BP	GO:0030038	contractile actin filament bundle assembly	1	1.41595	NA
									BP	GO:0030047	actin modification	1	1.13633	NA
									BP	GO:0030050	vesicle transport along actin filament	1	0.613019	NA
									MF	GO:0030107	HLA-A specific inhibitory MHC class I receptor activity	1	1.2511	NA
									MF	GO:0030110	HLA-C specific inhibitory MHC class I receptor activity	1	1.16043	NA
									CC	GO:0030135	coated vesicle	1	1.21803	NA
									MF	GO:0030156	benzodiazepine receptor binding	1	1.23641	NA
									MF	GO:0030158	protein xylosyltransferase activity	1	1.24451	NA
									BP	GO:0030174	regulation of DNA-dependent DNA replication initiation	1	1.2288	NA
									MF	GO:0030184	nitric oxide transmembrane transporter activity	1	1.44757	NA
									MF	GO:0030197	extracellular matrix constituent, lubricant activity	1	1.46707	NA
									BP	GO:0030200	heparan sulfate proteoglycan catabolic process	1	1.25277	NA
									MF	GO:0030233	deoxynucleotide transmembrane transporter activity	1	1.18013	NA
									BP	GO:0030237	female sex determination	1	1.35819	NA
									BP	GO:0030241	skeletal muscle myosin thick filament assembly	1	1.462	NA
									MF	GO:0030249	guanylate cyclase regulator activity	1	1.04767	NA
									BP	GO:0030258	lipid modification	1	1.11638	NA
									MF	GO:0030267	glyoxylate reductase (NADP) activity	1	1.39072	NA
									MF	GO:0030272	5-formyltetrahydrofolate cyclo-ligase activity	1	1.01133	NA
									MF	GO:0030273	melanin-concentrating hormone receptor activity	1	1.2848	NA
									MF	GO:0030283	testosterone dehydrogenase [NAD(P)] activity	1	1.44791	NA
									MF	GO:0030290	sphingolipid activator protein activity	1	1.44917	NA
									MF	GO:0030294	receptor signaling protein tyrosine kinase inhibitor activity	1	1.44205	NA
									MF	GO:0030298	receptor signaling protein tyrosine kinase activator activity	1	1.32134	NA
									BP	GO:0030302	deoxynucleotide transport	1	1.18013	NA
									BP	GO:0030309	poly-N-acetyllactosamine metabolic process	1	1.5056	NA
									BP	GO:0030322	stabilization of membrane potential	1	1.33683	NA
									BP	GO:0030328	prenylcysteine catabolic process	1	1.17998	NA
									BP	GO:0030329	prenylcysteine metabolic process	1	1.17998	NA
									MF	GO:0030354	melanin-concentrating hormone activity	1	0.623505	NA
									MF	GO:0030368	interleukin-17 receptor activity	1	1.17899	NA
									MF	GO:0030369	ICAM-3 receptor activity	1	1.21295	NA
									MF	GO:0030372	high molecular weight B cell growth factor receptor binding	1	1.16809	NA
									MF	GO:0030377	urokinase plasminogen activator receptor activity	1	1.09595	NA
									MF	GO:0030378	serine racemase activity	1	1.50824	NA
									MF	GO:0030379	neurotensin receptor activity, non-G-protein coupled	1	1.30699	NA
									MF	GO:0030380	interleukin-17E receptor binding	1	1.55005	NA
									BP	GO:0030382	sperm mitochondrion organization	1	1.09943	NA
									MF	GO:0030387	fructosamine-3-kinase activity	1	0.915878	NA
									BP	GO:0030389	fructosamine metabolic process	1	0.915878	NA
									BP	GO:0030393	fructoselysine metabolic process	1	0.915878	NA
									MF	GO:0030409	glutamate formimidoyltransferase activity	1	1.43108	NA
									MF	GO:0030412	formimidoyltetrahydrofolate cyclodeaminase activity	1	1.43108	NA
									BP	GO:0030421	defecation	1	0.780667	NA
									MF	GO:0030429	kynureninase activity	1	0.941792	NA
									MF	GO:0030504	inorganic diphosphate transmembrane transporter activity	1	0.998503	NA
									CC	GO:0030526	granulocyte macrophage colony-stimulating factor receptor complex	1	1.33185	NA
									BP	GO:0030538	embryonic genitalia morphogenesis	1	0.596452	NA
									MF	GO:0030549	acetylcholine receptor activator activity	1	1.3358	NA
									MF	GO:0030612	arsenate reductase (thioredoxin) activity	1	0.549921	NA
									MF	GO:0030616	transforming growth factor beta receptor, common-partner cytoplasmic mediator activity	1	1.25232	NA
									MF	GO:0030619	U1 snRNA binding	1	1.59862	NA
									MF	GO:0030620	U2 snRNA binding	1	1.59862	NA
									MF	GO:0030621	U4 snRNA binding	1	1.31314	NA
									MF	GO:0030623	U5 snRNA binding	1	1.15584	NA
									MF	GO:0030628	pre-mRNA 3'-splice site binding	1	0.626685	NA
									CC	GO:0030677	ribonuclease P complex	1	1.28734	NA
									BP	GO:0030683	evasion or tolerance by virus of host immune response	1	1.226	NA
									CC	GO:0030684	preribosome	1	1.51764	NA
									CC	GO:0030688	preribosome, small subunit precursor	1	1.34376	NA
									CC	GO:0030690	Noc1p-Noc2p complex	1	1.25453	NA
									CC	GO:0030692	Noc4p-Nop14p complex	1	0.757392	NA
									MF	GO:0030697	S-adenosylmethionine-dependent tRNA (m5U54) methyltransferase activity	1	1.2908	NA
									MF	GO:0030729	acetoacetate-CoA ligase activity	1	1.19648	NA
									MF	GO:0030731	guanidinoacetate N-methyltransferase activity	1	1.35816	NA
									MF	GO:0030748	amine N-methyltransferase activity	1	0.882564	NA
									MF	GO:0030791	arsenite methyltransferase activity	1	1.22096	NA
									MF	GO:0030792	methylarsonite methyltransferase activity	1	1.22096	NA
									BP	GO:0030801	positive regulation of cyclic nucleotide metabolic process	1	1.37619	NA
									BP	GO:0030802	regulation of cyclic nucleotide biosynthetic process	1	1.45565	NA
									BP	GO:0030817	regulation of cAMP biosynthetic process	1	1.17911	NA
									BP	GO:0030822	positive regulation of cAMP catabolic process	1	1.36845	NA
									BP	GO:0030826	regulation of cGMP biosynthetic process	1	1.13437	NA
									BP	GO:0030832	regulation of actin filament length	1	1.04493	NA
									BP	GO:0030845	phospholipase C-inhibiting G-protein coupled receptor signaling pathway	1	1.16216	NA
									BP	GO:0030852	regulation of granulocyte differentiation	1	1.00027	NA
									MF	GO:0030882	lipid antigen binding	1	1.19574	NA
									BP	GO:0030887	positive regulation of myeloid dendritic cell activation	1	0.935373	NA
									CC	GO:0030892	mitotic cohesin complex	1	0.948747	NA
									MF	GO:0030899	calcium-dependent ATPase activity	1	0.967918	NA
									BP	GO:0030953	astral microtubule organization	1	1.03457	NA
									CC	GO:0030990	intraciliary transport particle	1	0.998561	NA
									BP	GO:0031001	response to brefeldin A	1	1.21898	NA
									CC	GO:0031021	interphase microtubule organizing center	1	0.548293	NA
									BP	GO:0031022	nuclear migration along microfilament	1	1.28936	NA
									BP	GO:0031034	myosin filament assembly	1	1.26386	NA
									BP	GO:0031052	chromosome breakage	1	1.59014	NA
									BP	GO:0031058	positive regulation of histone modification	1	1.44455	NA
									MF	GO:0031071	cysteine desulfurase activity	1	1.32056	NA
									MF	GO:0031073	cholesterol 26-hydroxylase activity	1	1.15011	NA
									CC	GO:0031074	nucleocytoplasmic shuttling complex	1	1.34465	NA
									BP	GO:0031081	nuclear pore distribution	1	1.47802	NA
									BP	GO:0031087	deadenylation-independent decapping of nuclear-transcribed mRNA	1	0.613688	NA
									CC	GO:0031094	platelet dense tubular network	1	1.1849	NA
									BP	GO:0031098	stress-activated protein kinase signaling cascade	1	1.00968	NA
									BP	GO:0031109	microtubule polymerization or depolymerization	1	0.650828	NA
									BP	GO:0031118	rRNA pseudouridine synthesis	1	1.09663	NA
									BP	GO:0031125	rRNA 3'-end processing	1	1.32585	NA
									BP	GO:0031128	developmental induction	1	1.23866	NA
									BP	GO:0031161	phosphatidylinositol catabolic process	1	1.20842	NA
									BP	GO:0031204	posttranslational protein targeting to membrane, translocation	1	0.682881	NA
									CC	GO:0031209	SCAR complex	1	1.14877	NA
									CC	GO:0031213	RSF complex	1	0.864942	NA
									CC	GO:0031231	intrinsic component of peroxisomal membrane	1	1.64896	NA
									CC	GO:0031240	external side of cell outer membrane	1	1.16077	NA
									CC	GO:0031259	uropod membrane	1	1.24208	NA
									CC	GO:0031260	pseudopodium membrane	1	1.52202	NA
									BP	GO:0031268	pseudopodium organization	1	1.52202	NA
									BP	GO:0031275	regulation of lateral pseudopodium assembly	1	0.890285	NA
									BP	GO:0031282	regulation of guanylate cyclase activity	1	1.04767	NA
									CC	GO:0031298	replication fork protection complex	1	0.594626	NA
									CC	GO:0031302	intrinsic component of endosome membrane	1	1.15898	NA
									CC	GO:0031304	intrinsic component of mitochondrial inner membrane	1	1.51412	NA
									CC	GO:0031306	intrinsic component of mitochondrial outer membrane	1	1.35843	NA
									CC	GO:0031315	extrinsic component of mitochondrial outer membrane	1	1.0691	NA
									BP	GO:0031323	regulation of cellular metabolic process	1	1.12774	NA
									BP	GO:0031343	positive regulation of cell killing	1	0.875997	NA
									BP	GO:0031345	negative regulation of cell projection organization	1	1.24328	NA
									MF	GO:0031370	eukaryotic initiation factor 4G binding	1	0.939153	NA
									CC	GO:0031380	nuclear RNA-directed RNA polymerase complex	1	1.08433	NA
									BP	GO:0031393	negative regulation of prostaglandin biosynthetic process	1	1.0618	NA
									MF	GO:0031403	lithium ion binding	1	1.50141	NA
									CC	GO:0031429	box H/ACA snoRNP complex	1	0.718851	NA
									BP	GO:0031440	regulation of mRNA 3'-end processing	1	1.3673	NA
									BP	GO:0031441	negative regulation of mRNA 3'-end processing	1	1.08627	NA
									BP	GO:0031448	positive regulation of fast-twitch skeletal muscle fiber contraction	1	1.17428	NA
									BP	GO:0031453	positive regulation of heterochromatin assembly	1	0.856187	NA
									CC	GO:0031467	Cul7-RING ubiquitin ligase complex	1	0.96703	NA
									MF	GO:0031493	nucleosomal histone binding	1	1.0245	NA
									CC	GO:0031501	mannosyltransferase complex	1	1.83226	NA
									BP	GO:0031507	heterochromatin assembly	1	1.59014	NA
									MF	GO:0031531	thyrotropin-releasing hormone receptor binding	1	1.4135	NA
									BP	GO:0031577	spindle checkpoint	1	0.548293	NA
									BP	GO:0031583	phospholipase D-activating G-protein coupled receptor signaling pathway	1	0.909446	NA
									BP	GO:0031585	regulation of inositol 1,4,5-trisphosphate-sensitive calcium-release channel activity	1	1.16022	NA
									BP	GO:0031587	positive regulation of inositol 1,4,5-trisphosphate-sensitive calcium-release channel activity	1	0.818551	NA
									BP	GO:0031591	wybutosine biosynthetic process	1	1.34777	NA
									CC	GO:0031592	centrosomal corona	1	1.42648	NA
									MF	GO:0031626	beta-endorphin binding	1	0.894352	NA
									BP	GO:0031629	synaptic vesicle fusion to presynaptic membrane	1	1.65246	NA
									BP	GO:0031630	regulation of synaptic vesicle fusion to presynaptic membrane	1	1.42035	NA
									BP	GO:0031635	adenylate cyclase-inhibiting opioid receptor signaling pathway	1	1.44737	NA
									BP	GO:0031644	regulation of neurological system process	1	0.960959	NA
									BP	GO:0031651	negative regulation of heat generation	1	1.2688	NA
									BP	GO:0031658	negative regulation of cyclin-dependent protein serine/threonine kinase activity involved in G1/S transition of mitotic cell cycle	1	1.29543	NA
									BP	GO:0031662	positive regulation of cyclin-dependent protein serine/threonine kinase activity involved in G2/M transition of mitotic cell cycle	1	1.2029	NA
									CC	GO:0031673	H zone	1	1.17428	NA
									MF	GO:0031686	A1 adenosine receptor binding	1	1.37154	NA
									MF	GO:0031687	A2A adenosine receptor binding	1	1.29963	NA
									MF	GO:0031690	adrenergic receptor binding	1	1.22129	NA
									MF	GO:0031695	alpha-2B adrenergic receptor binding	1	1.22139	NA
									MF	GO:0031700	adrenomedullin receptor binding	1	1.57051	NA
									MF	GO:0031703	type 2 angiotensin receptor binding	1	1.40631	NA
									MF	GO:0031704	apelin receptor binding	1	1.66435	NA
									MF	GO:0031707	endothelin A receptor binding	1	0.909446	NA
									MF	GO:0031708	endothelin B receptor binding	1	0.909446	NA
									MF	GO:0031714	C5a anaphylatoxin chemotactic receptor binding	1	1.21812	NA
									MF	GO:0031715	C5L2 anaphylatoxin chemotactic receptor binding	1	1.03823	NA
									MF	GO:0031716	calcitonin receptor binding	1	1.5699	NA
									MF	GO:0031723	CXCR4 chemokine receptor binding	1	1.42568	NA
									MF	GO:0031724	CXCR5 chemokine receptor binding	1	1.19366	NA
									MF	GO:0031729	CCR4 chemokine receptor binding	1	1.32134	NA
									MF	GO:0031741	type B gastrin/cholecystokinin receptor binding	1	1.49052	NA
									MF	GO:0031749	D2 dopamine receptor binding	1	1.26025	NA
									MF	GO:0031751	D4 dopamine receptor binding	1	1.26025	NA
									MF	GO:0031768	ghrelin receptor binding	1	1.00035	NA
									MF	GO:0031770	growth hormone-releasing hormone receptor binding	1	0.951208	NA
									MF	GO:0031771	type 1 hypocretin receptor binding	1	1.6633	NA
									MF	GO:0031772	type 2 hypocretin receptor binding	1	1.6633	NA
									MF	GO:0031773	kisspeptin receptor binding	1	1.32175	NA
									MF	GO:0031779	melanocortin receptor binding	1	0.816592	NA
									MF	GO:0031812	P2Y1 nucleotide receptor binding	1	1.22819	NA
									MF	GO:0031826	type 2A serotonin receptor binding	1	1.15716	NA
									MF	GO:0031835	substance P receptor binding	1	1.30756	NA
									MF	GO:0031851	kappa-type opioid receptor binding	1	1.43868	NA
									MF	GO:0031854	orexigenic neuropeptide QRFP receptor binding	1	1.17678	NA
									MF	GO:0031855	oxytocin receptor binding	1	1.41156	NA
									MF	GO:0031856	parathyroid hormone receptor binding	1	1.46358	NA
									MF	GO:0031858	pituitary adenylate cyclase-activating polypeptide receptor binding	1	1.60802	NA
									BP	GO:0031860	telomeric 3' overhang formation	1	1.32052	NA
									MF	GO:0031861	prolactin-releasing peptide receptor binding	1	1.73235	NA
									MF	GO:0031867	EP4 subtype prostaglandin E2 receptor binding	1	1.34597	NA
									MF	GO:0031871	proteinase activated receptor binding	1	0.981788	NA
									MF	GO:0031883	taste receptor binding	1	1.0654	NA
									MF	GO:0031895	V1B vasopressin receptor binding	1	1.33115	NA
									MF	GO:0031896	V2 vasopressin receptor binding	1	1.01574	NA
									CC	GO:0031905	early endosome lumen	1	1.21215	NA
									CC	GO:0031933	telomeric heterochromatin	1	1.4501	NA
									BP	GO:0031946	regulation of glucocorticoid biosynthetic process	1	1.31774	NA
									BP	GO:0031947	negative regulation of glucocorticoid biosynthetic process	1	0.903165	NA
									CC	GO:0031981	nuclear lumen	1	1.32511	NA
									BP	GO:0031990	mRNA export from nucleus in response to heat stress	1	0.856187	NA
									MF	GO:0031997	N-terminal myristoylation domain binding	1	1.37619	NA
									MF	GO:0032003	interleukin-28 receptor binding	1	1.55574	NA
									BP	GO:0032023	trypsinogen activation	1	1.2458	NA
									BP	GO:0032025	response to cobalt ion	1	1.25453	NA
									MF	GO:0032027	myosin light chain binding	1	1.07707	NA
									MF	GO:0032028	myosin head/neck binding	1	1.55531	NA
									BP	GO:0032042	mitochondrial DNA metabolic process	1	1.1448	NA
									BP	GO:0032048	cardiolipin metabolic process	1	0.990565	NA
									BP	GO:0032055	negative regulation of translation in response to stress	1	1.5649	NA
									BP	GO:0032074	negative regulation of nuclease activity	1	1.38107	NA
									BP	GO:0032075	positive regulation of nuclease activity	1	0.303557	NA
									BP	GO:0032077	positive regulation of deoxyribonuclease activity	1	1.13117	NA
									MF	GO:0032089	NACHT domain binding	1	0.961676	NA
									BP	GO:0032097	positive regulation of response to food	1	1.00035	NA
									CC	GO:0032116	SMC loading complex	1	0.920273	NA
									MF	GO:0032138	single base insertion or deletion binding	1	1.41983	NA
									CC	GO:0032144	4-aminobutyrate transaminase complex	1	1.07616	NA
									MF	GO:0032145	succinate-semialdehyde dehydrogenase binding	1	1.07616	NA
									MF	GO:0032181	dinucleotide repeat insertion binding	1	1.16263	NA
									BP	GO:0032202	telomere assembly	1	0.995129	NA
									BP	GO:0032206	positive regulation of telomere maintenance	1	0.995129	NA
									BP	GO:0032223	negative regulation of synaptic transmission, cholinergic	1	1.2889	NA
									BP	GO:0032225	regulation of synaptic transmission, dopaminergic	1	1.20119	NA
									BP	GO:0032232	negative regulation of actin filament bundle assembly	1	1.22205	NA
									BP	GO:0032244	positive regulation of nucleoside transport	1	0.909549	NA
									BP	GO:0032261	purine nucleotide salvage	1	1.29656	NA
									BP	GO:0032263	GMP salvage	1	1.50477	NA
									BP	GO:0032272	negative regulation of protein polymerization	1	1.53897	NA
									BP	GO:0032273	positive regulation of protein polymerization	1	1.6503	NA
									BP	GO:0032277	negative regulation of gonadotropin secretion	1	1.31388	NA
									BP	GO:0032289	central nervous system myelin formation	1	1.21144	NA
									CC	GO:0032302	MutSbeta complex	1	1.16263	NA
									BP	GO:0032304	negative regulation of icosanoid secretion	1	1.16451	NA
									BP	GO:0032307	negative regulation of prostaglandin secretion	1	0.972623	NA
									BP	GO:0032366	intracellular sterol transport	1	1.30959	NA
									BP	GO:0032385	positive regulation of intracellular cholesterol transport	1	1.1975	NA
									CC	GO:0032390	MutLbeta complex	1	1.09747	NA
									BP	GO:0032392	DNA geometric change	1	1.52333	NA
									MF	GO:0032394	MHC class Ib receptor activity	1	1.48939	NA
									MF	GO:0032396	inhibitory MHC class I receptor activity	1	1.29187	NA
									BP	GO:0032412	regulation of ion transmembrane transporter activity	1	1.3673	NA
									BP	GO:0032415	regulation of sodium:hydrogen antiporter activity	1	1.09382	NA
									BP	GO:0032423	regulation of mismatch repair	1	1.13119	NA
									BP	GO:0032425	positive regulation of mismatch repair	1	1.15758	NA
									MF	GO:0032427	GBD domain binding	1	0.984301	NA
									BP	GO:0032429	regulation of phospholipase A2 activity	1	1.33718	NA
									BP	GO:0032430	positive regulation of phospholipase A2 activity	1	1.03948	NA
									CC	GO:0032433	filopodium tip	1	1.42042	NA
									BP	GO:0032439	endosome localization	1	1.28738	NA
									MF	GO:0032448	DNA hairpin binding	1	1.38715	NA
									MF	GO:0032450	maltose alpha-glucosidase activity	1	1.31454	NA
									MF	GO:0032452	histone demethylase activity	1	0.982978	NA
									MF	GO:0032454	histone demethylase activity (H3-K9 specific)	1	1.17839	NA
									BP	GO:0032458	slow endocytic recycling	1	0.877254	NA
									BP	GO:0032459	regulation of protein oligomerization	1	1.15358	NA
									BP	GO:0032460	negative regulation of protein oligomerization	1	1.28207	NA
									BP	GO:0032466	negative regulation of cytokinesis	1	0.982191	NA
									BP	GO:0032468	Golgi calcium ion homeostasis	1	1.26665	NA
									BP	GO:0032470	positive regulation of endoplasmic reticulum calcium ion concentration	1	1.17428	NA
									BP	GO:0032482	Rab protein signal transduction	1	1.38808	NA
									BP	GO:0032484	Ral protein signal transduction	1	1.1021	NA
									BP	GO:0032485	regulation of Ral protein signal transduction	1	1.34015	NA
									BP	GO:0032487	regulation of Rap protein signal transduction	1	0.822683	NA
									BP	GO:0032490	detection of molecule of bacterial origin	1	1.33598	NA
									BP	GO:0032497	detection of lipopolysaccharide	1	1.18484	NA
									BP	GO:0032498	detection of muramyl dipeptide	1	1.20357	NA
									MF	GO:0032500	muramyl dipeptide binding	1	1.20357	NA
									BP	GO:0032509	endosome transport via multivesicular body sorting pathway	1	1.30699	NA
									BP	GO:0032510	endosome to lysosome transport via multivesicular body sorting pathway	1	1.0001	NA
									BP	GO:0032514	positive regulation of protein phosphatase type 2B activity	1	1.12317	NA
									BP	GO:0032527	protein exit from endoplasmic reticulum	1	1.07641	NA
									BP	GO:0032528	microvillus organization	1	1.06076	NA
									BP	GO:0032532	regulation of microvillus length	1	1.05311	NA
									BP	GO:0032535	regulation of cellular component size	1	1.29543	NA
									MF	GO:0032542	sulfiredoxin activity	1	1.7004	NA
									MF	GO:0032556	pyrimidine deoxyribonucleotide binding	1	1.43287	NA
									MF	GO:0032558	adenyl deoxyribonucleotide binding	1	1.64444	NA
									MF	GO:0032575	ATP-dependent 5'-3' RNA helicase activity	1	1.26157	NA
									CC	GO:0032579	apical lamina of hyaline layer	1	1.61968	NA
									BP	GO:0032594	protein transport within lipid bilayer	1	1.24328	NA
									BP	GO:0032596	protein transport into membrane raft	1	1.0654	NA
									BP	GO:0032606	type I interferon production	1	1.08352	NA
									BP	GO:0032607	interferon-alpha production	1	1.2518	NA
									BP	GO:0032613	interleukin-10 production	1	1.04988	NA
									BP	GO:0032615	interleukin-12 production	1	1.04988	NA
									BP	GO:0032618	interleukin-15 production	1	1.26716	NA
									BP	GO:0032620	interleukin-17 production	1	1.27179	NA
									BP	GO:0032621	interleukin-18 production	1	1.09594	NA
									BP	GO:0032632	interleukin-3 production	1	1.43761	NA
									BP	GO:0032633	interleukin-4 production	1	1.29584	NA
									BP	GO:0032637	interleukin-8 production	1	1.4815	NA
									BP	GO:0032655	regulation of interleukin-12 production	1	1.47738	NA
									BP	GO:0032674	regulation of interleukin-5 production	1	0.982933	NA
									BP	GO:0032701	negative regulation of interleukin-18 production	1	1.20357	NA
									BP	GO:0032723	positive regulation of connective tissue growth factor production	1	1.54803	NA
									BP	GO:0032730	positive regulation of interleukin-1 alpha production	1	1.30262	NA
									BP	GO:0032732	positive regulation of interleukin-1 production	1	1.18484	NA
									BP	GO:0032738	positive regulation of interleukin-15 production	1	1.52619	NA
									BP	GO:0032762	mast cell cytokine production	1	1.19591	NA
									BP	GO:0032769	negative regulation of monooxygenase activity	1	1.76865	NA
									BP	GO:0032774	RNA biosynthetic process	1	1.10243	NA
									BP	GO:0032782	bile acid secretion	1	1.09382	NA
									BP	GO:0032788	saturated monocarboxylic acid metabolic process	1	1.39566	NA
									BP	GO:0032789	unsaturated monocarboxylic acid metabolic process	1	1.39566	NA
									MF	GO:0032791	lead ion binding	1	1.26698	NA
									BP	GO:0032803	regulation of low-density lipoprotein particle receptor catabolic process	1	1.24942	NA
									BP	GO:0032804	negative regulation of low-density lipoprotein particle receptor catabolic process	1	1.29336	NA
									BP	GO:0032805	positive regulation of low-density lipoprotein particle receptor catabolic process	1	1.42718	NA
									BP	GO:0032812	positive regulation of epinephrine secretion	1	1.30423	NA
									BP	GO:0032814	regulation of natural killer cell activation	1	0.930355	NA
									BP	GO:0032817	regulation of natural killer cell proliferation	1	1.18419	NA
									MF	GO:0032841	calcitonin binding	1	0.898909	NA
									BP	GO:0032848	negative regulation of cellular pH reduction	1	1.33589	NA
									BP	GO:0032850	positive regulation of ARF GTPase activity	1	1.11238	NA
									BP	GO:0032853	positive regulation of Ran GTPase activity	1	0.366568	NA
									BP	GO:0032877	positive regulation of DNA endoreduplication	1	0.982191	NA
									BP	GO:0032878	regulation of establishment or maintenance of cell polarity	1	0.686263	NA
									BP	GO:0032900	negative regulation of neurotrophin production	1	0.909549	NA
									BP	GO:0032912	negative regulation of transforming growth factor beta2 production	1	1.2739	NA
									BP	GO:0032916	positive regulation of transforming growth factor beta3 production	1	1.02485	NA
									BP	GO:0032928	regulation of superoxide anion generation	1	1.40539	NA
									BP	GO:0032945	negative regulation of mononuclear cell proliferation	1	1.2511	NA
									BP	GO:0032958	inositol phosphate biosynthetic process	1	1.25681	NA
									BP	GO:0032960	regulation of inositol trisphosphate biosynthetic process	1	1.13437	NA
									BP	GO:0032972	regulation of muscle filament sliding speed	1	1.21629	NA
									BP	GO:0032976	release of matrix enzymes from mitochondria	1	1.64945	NA
									BP	GO:0032980	keratinocyte activation	1	1.44258	NA
									CC	GO:0032994	protein-lipid complex	1	1.31368	NA
									BP	GO:0033005	positive regulation of mast cell activation	1	1.47368	NA
									BP	GO:0033007	negative regulation of mast cell activation involved in immune response	1	1.08953	NA
									CC	GO:0033010	paranodal junction	1	1.01	NA
									CC	GO:0033011	perinuclear theca	1	1.71322	NA
									BP	GO:0033013	tetrapyrrole metabolic process	1	1.00012	NA
									BP	GO:0033025	regulation of mast cell apoptotic process	1	1.04401	NA
									BP	GO:0033034	positive regulation of myeloid cell apoptotic process	1	1.14451	NA
									BP	GO:0033037	polysaccharide localization	1	1.21505	NA
									BP	GO:0033043	regulation of organelle organization	1	0.757073	NA
									BP	GO:0033059	cellular pigmentation	1	1.59126	NA
									BP	GO:0033080	immature T cell proliferation in thymus	1	1.35819	NA
									BP	GO:0033091	positive regulation of immature T cell proliferation	1	1.29375	NA
									CC	GO:0033093	Weibel-Palade body	1	1.15898	NA
									BP	GO:0033108	mitochondrial respiratory chain complex assembly	1	0.885306	NA
									BP	GO:0033124	regulation of GTP catabolic process	1	1.53517	NA
									BP	GO:0033143	regulation of intracellular steroid hormone receptor signaling pathway	1	1.45146	NA
									BP	GO:0033145	positive regulation of intracellular steroid hormone receptor signaling pathway	1	0.995309	NA
									BP	GO:0033157	regulation of intracellular protein transport	1	1.11195	NA
									BP	GO:0033159	negative regulation of protein import into nucleus, translocation	1	1.10178	NA
									MF	GO:0033164	glycolipid 6-alpha-mannosyltransferase activity	1	1.28005	NA
									CC	GO:0033165	interphotoreceptor matrix	1	1.40677	NA
									BP	GO:0033182	regulation of histone ubiquitination	1	1.44455	NA
									MF	GO:0033188	sphingomyelin synthase activity	1	1.18319	NA
									CC	GO:0033193	Lsd1/2 complex	1	1.22483	NA
									BP	GO:0033214	iron assimilation by chelation and transport	1	1.39873	NA
									BP	GO:0033233	regulation of protein sumoylation	1	1.43881	NA
									CC	GO:0033257	Bcl3/NF-kappaB2 complex	1	1.27728	NA
									BP	GO:0033260	nuclear cell cycle DNA replication	1	1.38947	NA
									BP	GO:0033262	regulation of nuclear cell cycle DNA replication	1	1.02223	NA
									BP	GO:0033273	response to vitamin	1	0.569306	NA
									BP	GO:0033274	response to vitamin B2	1	0.767317	NA
									BP	GO:0033275	actin-myosin filament sliding	1	1.41042	NA
									CC	GO:0033291	eukaryotic 80S initiation complex	1	1.20622	NA
									BP	GO:0033292	T-tubule organization	1	0.662798	NA
									BP	GO:0033301	cell cycle comprising mitosis without cytokinesis	1	0.982191	NA
									BP	GO:0033315	meiotic DNA replication checkpoint	1	1.48222	NA
									BP	GO:0033320	UDP-D-xylose biosynthetic process	1	1.4079	NA
									BP	GO:0033342	negative regulation of collagen binding	1	1.05754	NA
									BP	GO:0033345	asparagine catabolic process via L-aspartate	1	1.11224	NA
									BP	GO:0033386	geranylgeranyl diphosphate biosynthetic process	1	1.27441	NA
									BP	GO:0033387	putrescine biosynthetic process from ornithine	1	1.44112	NA
									BP	GO:0033484	nitric oxide homeostasis	1	1.10724	NA
									BP	GO:0033490	cholesterol biosynthetic process via lathosterol	1	0.863166	NA
									BP	GO:0033494	ferulate metabolic process	1	1.33491	NA
									BP	GO:0033514	L-lysine catabolic process to acetyl-CoA via L-pipecolate	1	1.4006	NA
									BP	GO:0033552	response to vitamin B3	1	1.06871	NA
									CC	GO:0033557	Slx1-Slx4 complex	1	0.916707	NA
									BP	GO:0033566	gamma-tubulin complex localization	1	1.51133	NA
									BP	GO:0033577	protein glycosylation in endoplasmic reticulum	1	1.28005	NA
									BP	GO:0033590	response to cobalamin	1	1.44661	NA
									BP	GO:0033594	response to hydroxyisoflavone	1	1.65391	NA
									BP	GO:0033595	response to genistein	1	1.35658	NA
									BP	GO:0033609	oxalate metabolic process	1	1.52068	NA
									MF	GO:0033612	receptor serine/threonine kinase binding	1	1.19055	NA
									BP	GO:0033624	negative regulation of integrin activation	1	1.58576	NA
									MF	GO:0033677	DNA/RNA helicase activity	1	1.18838	NA
									MF	GO:0033682	ATP-dependent 5'-3' DNA/RNA helicase activity	1	1.60364	NA
									BP	GO:0033693	neurofilament bundle assembly	1	0.366533	NA
									MF	GO:0033699	DNA 5'-adenosine monophosphate hydrolase activity	1	1.27959	NA
									MF	GO:0033737	1-pyrroline dehydrogenase activity	1	1.30521	NA
									MF	GO:0033746	histone demethylase activity (H3-R2 specific)	1	1.36015	NA
									MF	GO:0033749	histone demethylase activity (H4-R3 specific)	1	1.36015	NA
									MF	GO:0033780	taurochenodeoxycholate 6alpha-hydroxylase activity	1	1.01408	NA
									MF	GO:0033781	cholesterol 24-hydroxylase activity	1	1.19547	NA
									MF	GO:0033782	24-hydroxycholesterol 7alpha-hydroxylase activity	1	1.0096	NA
									MF	GO:0033783	25-hydroxycholesterol 7alpha-hydroxylase activity	1	1.24093	NA
									MF	GO:0033791	3alpha,7alpha,12alpha-trihydroxy-5beta-cholestanoyl-CoA 24-hydroxylase activity	1	1.40341	NA
									MF	GO:0033814	propanoyl-CoA C-acyltransferase activity	1	1.1975	NA
									MF	GO:0033823	procollagen glucosyltransferase activity	1	0.946167	NA
									MF	GO:0033829	O-fucosylpeptide 3-beta-N-acetylglucosaminyltransferase activity	1	1.50229	NA
									MF	GO:0033842	N-acetyl-beta-glucosaminyl-glycoprotein 4-beta-N-acetylgalactosaminyltransferase activity	1	0.905677	NA
									MF	GO:0033857	diphosphoinositol-pentakisphosphate kinase activity	1	1.21739	NA
									MF	GO:0033858	N-acetylgalactosamine kinase activity	1	1.45328	NA
									BP	GO:0033860	regulation of NAD(P)H oxidase activity	1	1.22888	NA
									MF	GO:0033862	UMP kinase activity	1	1.43604	NA
									MF	GO:0033867	Fas-activated serine/threonine kinase activity	1	1.32521	NA
									MF	GO:0033871	[heparan sulfate]-glucosamine 3-sulfotransferase 2 activity	1	1.27416	NA
									MF	GO:0033878	hormone-sensitive lipase activity	1	1.4016	NA
									MF	GO:0033882	choloyl-CoA hydrolase activity	1	1.26114	NA
									MF	GO:0033885	10-hydroxy-9-(phosphonooxy)octadecanoate phosphatase activity	1	1.40115	NA
									MF	GO:0033897	ribonuclease T2 activity	1	1.18509	NA
									MF	GO:0033925	mannosyl-glycoprotein endo-beta-N-acetylglucosaminidase activity	1	1.13443	NA
									MF	GO:0033961	cis-stilbene-oxide hydrolase activity	1	1.28162	NA
									MF	GO:0033981	D-dopachrome decarboxylase activity	1	1.68314	NA
									BP	GO:0033986	response to methanol	1	0.950838	NA
									MF	GO:0033989	3alpha,7alpha,12alpha-trihydroxy-5beta-cholest-24-enoyl-CoA hydratase activity	1	1.24412	NA
									MF	GO:0034012	FAD-AMP lyase (cyclizing) activity	1	1.5831	NA
									BP	GO:0034014	response to triglyceride	1	0.950838	NA
									BP	GO:0034021	response to silicon dioxide	1	1.70646	NA
									MF	GO:0034038	deoxyhypusine synthase activity	1	1.4076	NA
									MF	GO:0034039	8-oxo-7,8-dihydroguanine DNA N-glycosylase activity	1	1.56799	NA
									BP	GO:0034047	regulation of protein phosphatase type 2A activity	1	1.27778	NA
									BP	GO:0034059	response to anoxia	1	1.21921	NA
									BP	GO:0034104	negative regulation of tissue remodeling	1	1.40631	NA
									BP	GO:0034120	positive regulation of erythrocyte aggregation	1	0.955768	NA
									BP	GO:0034127	regulation of MyD88-independent toll-like receptor signaling pathway	1	1.2518	NA
									BP	GO:0034148	negative regulation of toll-like receptor 5 signaling pathway	1	1.09319	NA
									BP	GO:0034150	toll-like receptor 6 signaling pathway	1	1.34477	NA
									BP	GO:0034157	positive regulation of toll-like receptor 7 signaling pathway	1	0.926841	NA
									BP	GO:0034158	toll-like receptor 8 signaling pathway	1	1.22037	NA
									BP	GO:0034164	negative regulation of toll-like receptor 9 signaling pathway	1	1.55373	NA
									BP	GO:0034165	positive regulation of toll-like receptor 9 signaling pathway	1	0.926841	NA
									BP	GO:0034170	toll-like receptor 11 signaling pathway	1	1.38622	NA
									BP	GO:0034184	positive regulation of maintenance of mitotic sister chromatid cohesion	1	1.06865	NA
									MF	GO:0034188	apolipoprotein A-I receptor activity	1	1.04351	NA
									MF	GO:0034189	very-low-density lipoprotein particle binding	1	1.16207	NA
									BP	GO:0034198	cellular response to amino acid starvation	1	0.746253	NA
									BP	GO:0034224	cellular response to zinc ion starvation	1	1.50624	NA
									BP	GO:0034230	enkephalin processing	1	1.24198	NA
									BP	GO:0034231	islet amyloid polypeptide processing	1	1.24198	NA
									BP	GO:0034255	regulation of urea metabolic process	1	1.23167	NA
									BP	GO:0034263	autophagy in response to ER overload	1	1.20808	NA
									BP	GO:0034276	kynurenic acid biosynthetic process	1	1.31715	NA
									BP	GO:0034316	negative regulation of Arp2/3 complex-mediated actin nucleation	1	0.814648	NA
									BP	GO:0034334	adherens junction maintenance	1	1.40698	NA
									BP	GO:0034344	regulation of type III interferon production	1	1.11983	NA
									BP	GO:0034346	positive regulation of type III interferon production	1	1.07687	NA
									BP	GO:0034349	glial cell apoptotic process	1	1.68466	NA
									MF	GO:0034353	RNA pyrophosphohydrolase activity	1	1.24999	NA
									BP	GO:0034354	'de novo' NAD biosynthetic process from tryptophan	1	1.38515	NA
									BP	GO:0034356	NAD biosynthesis via nicotinamide riboside salvage pathway	1	1.30537	NA
									CC	GO:0034358	plasma lipoprotein particle	1	1.17924	NA
									CC	GO:0034365	discoidal high-density lipoprotein particle	1	1.55398	NA
									BP	GO:0034369	plasma lipoprotein particle remodeling	1	1.38633	NA
									BP	GO:0034401	regulation of transcription by chromatin organization	1	1.38325	NA
									MF	GO:0034417	bisphosphoglycerate 3-phosphatase activity	1	1.18641	NA
									CC	GO:0034423	autophagic vacuole lumen	1	1.43067	NA
									BP	GO:0034436	glycoprotein transport	1	1.16207	NA
									MF	GO:0034437	glycoprotein transporter activity	1	1.16207	NA
									BP	GO:0034440	lipid oxidation	1	1.12418	NA
									BP	GO:0034441	plasma lipoprotein particle oxidation	1	1.12418	NA
									BP	GO:0034454	microtubule anchoring at centrosome	1	1.17284	NA
									MF	GO:0034458	3'-5' RNA helicase activity	1	0.968079	NA
									BP	GO:0034463	90S preribosome assembly	1	1.20622	NA
									BP	GO:0034477	U6 snRNA 3'-end processing	1	1.29704	NA
									MF	GO:0034485	phosphatidylinositol-3,4,5-trisphosphate 5-phosphatase activity	1	1.31263	NA
									BP	GO:0034499	late endosome to Golgi transport	1	1.55373	NA
									BP	GO:0034505	tooth mineralization	1	1.27951	NA
									MF	GO:0034511	U3 snoRNA binding	1	1.59862	NA
									BP	GO:0034516	response to vitamin B6	1	0.941792	NA
									MF	GO:0034545	fumarylpyruvate hydrolase activity	1	1.07399	NA
									BP	GO:0034589	hydroxyproline transport	1	1.24574	NA
									MF	GO:0034590	L-hydroxyproline transmembrane transporter activity	1	1.24574	NA
									MF	GO:0034595	phosphatidylinositol phosphate 5-phosphatase activity	1	1.31263	NA
									MF	GO:0034602	oxoglutarate dehydrogenase (NAD+) activity	1	1.13707	NA
									MF	GO:0034632	retinol transporter activity	1	1.1655	NA
									BP	GO:0034633	retinol transport	1	1.1655	NA
									BP	GO:0034638	phosphatidylcholine catabolic process	1	1.02082	NA
									BP	GO:0034645	cellular macromolecule biosynthetic process	1	1.46358	NA
									MF	GO:0034647	histone demethylase activity (H3-trimethyl-K4 specific)	1	1.02325	NA
[truncated: 10,902 more rows]

## Sheet: Table S4
Table S4. List of H. sapiens proteins and corresponding levels of evolutionary optimization to keep them more mismatched (positive z-scores) or more matched (negative z-scores) than is their average mRNA obtained via non-steered recoding.
UniProt AC	length	native R	z-score	name
Q8N6R1	65	-0.992528	-1.21099	Stress-associated endoplasmic reticulum protein 2
P56385	69	-0.98933	-0.892372	ATP synthase subunit e, mitochondrial
O75920	110	-0.985544	-1.12452	Small EDRK-rich factor 1
Q9NRQ5	59	-0.985298	0.887365	UPF0443 protein C11orf75
Q00LT1	54	-0.984369	-0.91716	Progressive rod-cone degeneration protein
Q30KQ9	67	-0.98291	-1.03713	Beta-defensin 110
Q9Y6X1	66	-0.9824	-0.770211	Stress-associated endoplasmic reticulum protein 1
Q0VAQ4	97	-0.982104	-1.23974	Small cell adhesion glycoprotein
O75438	58	-0.980478	-0.852971	NADH dehydrogenase [ubiquinone] 1 beta subcomplex subunit 1
P51572	246	-0.979488	-1.89059	B-cell receptor-associated protein 31
Q4QY38	66	-0.977953	-1.11219	Beta-defensin 134
P10147	92	-0.977443	-1.75134	C-C motif chemokine 3
Q8N6Q1	288	-0.974974	-1.66441	Transmembrane and coiled-coil domain-containing protein 5A
Q8N4H5	51	-0.974904	0.0745196	Mitochondrial import receptor subunit TOM5 homolog
P58511	58	-0.974283	0.641332	Small integral membrane protein 11
Q9P0B6	97	-0.974063	-1.42915	Coiled-coil domain-containing protein 167
P16619	93	-0.973883	-1.89828	C-C motif chemokine 3-like 1
Q9C010	78	-0.973188	-0.719168	cAMP-dependent protein kinase inhibitor beta
Q99440	93	-0.972925	-1.49718	Uncharacterized protein C4orf6
P26678	52	-0.972326	-0.119241	Cardiac phospholamban
Q7Z3B0	74	-0.972266	0.88708	Small integral membrane protein 15
P23582	126	-0.971937	-1.83417	C-type natriuretic peptide
O75324	88	-0.971779	-1.04053	Stannin
Q9H0Q3	95	-0.971615	-1.24776	FXYD domain-containing ion transport regulator 6
A6NKN8	68	-0.971395	-1.28923	Purkinje cell protein 4-like protein 1
Q8NEW7	156	-0.971219	-1.24642	Transmembrane inner ear expressed protein
Q6UWK7	81	-0.971054	-1.25853	Putative uncharacterized protein C10orf99
P09669	75	-0.97034	-0.946193	Cytochrome c oxidase subunit 6C
Q9BVG4	233	-0.969663	-1.48001	Protein PBDC1
Q9NNZ6	103	-0.969484	-0.775778	Protamine-3
Q8WW18	174	-0.969011	-1.80742	Uncharacterized protein C17orf50
Q96FJ2	89	-0.967119	-1.2032	Dynein light chain 2, cytoplasmic
P01286	108	-0.966974	-0.957273	Somatoliberin
Q5HYW3	569	-0.966569	-3.62005	Retrotransposon gag domain-containing protein 4
Q8N104	65	-0.966463	-0.864009	Beta-defensin 106
O75264	130	-0.965627	-0.641533	Transmembrane protein C19orf77
O43261	78	-0.965201	-0.157843	Leukemia-associated protein 1
Q30KQ7	82	-0.963554	-1.11669	Beta-defensin 113
Q8N5W8	94	-0.963275	-1.35335	Protein FAM24B
Q9H7B7	122	-0.963126	-1.0689	Uncharacterized protein C7orf69
Q96I36	57	-0.96289	-0.802207	Cytochrome c oxidase assembly protein COX14
Q8WZ33	124	-0.962586	-1.59708	MaFF-interacting protein
Q15843	81	-0.962561	-0.689586	NEDD8
P56381	51	-0.962495	-0.647293	ATP synthase subunit epsilon, mitochondrial
Q8NFU4	85	-0.962385	-1.63169	Follicular dendritic cell secreted peptide
Q8NFP0	51	-0.962297	0.496225	Peroxisomal testis-specific protein 1
P15516	51	-0.962182	-0.864774	Histatin-3
Q9UDW1	63	-0.96202	-0.487156	Cytochrome b-c1 complex subunit 9
Q96NC0	199	-0.961892	-1.63544	Zinc finger matrin-type protein 2
P29034	98	-0.961411	-1.05193	Protein S100-A2
Q9P0U1	55	-0.961395	-1.18015	Mitochondrial import receptor subunit TOM7 homolog
Q9BTT0	268	-0.961221	-0.931007	Acidic leucine-rich nuclear phosphoprotein 32 family member E
P18847	181	-0.960657	-1.43582	Cyclic AMP-dependent transcription factor ATF-3
Q6L8G5	202	-0.960402	-0.961627	Keratin-associated protein 5-10
Q9P0J6	103	-0.960093	-0.948822	39S ribosomal protein L36, mitochondrial
Q16663	113	-0.959937	-2.44029	C-C motif chemokine 15
Q13067	118	-0.959832	-1.26882	G antigen 3
O15263	64	-0.959687	-0.593864	Beta-defensin 4A
Q8TC90	406	-0.958951	-2.05634	Coiled-coil domain-containing glutamate-rich protein 1
Q9HCN2	124	-0.958356	-1.84834	p53-regulated apoptosis-inducing protein 1
Q30KQ6	69	-0.958161	0.0193218	Beta-defensin 114
A1L429	117	-0.958047	-1.31608	G antigen 12B/C/D/E
Q13070	117	-0.957752	-1.29084	G antigen 6
Q13069	117	-0.957503	-1.24269	G antigen 5
O00483	81	-0.95727	-0.785343	NADH dehydrogenase [ubiquinone] 1 alpha subcomplex subunit 4
Q96RJ6	166	-0.957128	-1.21731	Fer3-like protein
O76087	117	-0.957084	-1.26282	G antigen 7
P23297	94	-0.957053	-0.970768	Protein S100-A1
Q14093	348	-0.957015	-0.995827	Cylicin-2
P42766	123	-0.956879	-1.41372	60S ribosomal protein L35
Q13068	117	-0.956634	-1.25159	G antigen 4
O00585	134	-0.956624	-1.21821	C-C motif chemokine 21
P05113	134	-0.956535	-0.949423	Interleukin-5
Q8N5K1	135	-0.956337	-1.25081	CDGSH iron-sulfur domain-containing protein 2
Q06323	249	-0.955896	-1.4732	Proteasome activator complex subunit 1
Q5RGS3	127	-0.955885	-1.14765	Protein FAM74A1/A2
Q99442	399	-0.955705	-1.74538	Translocation protein SEC62
O15525	162	-0.955696	-1.33001	Transcription factor MafG
Q8WXA9	508	-0.955471	-0.887182	Splicing regulatory glutamine/lysine-rich protein 1
P30273	86	-0.955469	-0.82693	High affinity immunoglobulin epsilon receptor subunit gamma
Q8WYK2	163	-0.95475	-1.3634	Jun dimerization protein 2
Q9BTX3	173	-0.954492	-0.89349	Transmembrane protein 208
P02654	83	-0.953419	-0.966277	Apolipoprotein C-I
Q496H8	165	-0.953395	-0.81659	Neuritin-like protein
Q9UM00	188	-0.953013	-1.07576	Transmembrane and coiled-coil domain-containing protein 1
P42857	185	-0.952884	-1.63907	Neuron-specific protein family member 1
Q9H169	189	-0.952731	-1.74935	Stathmin-4
Q502X0	79	-0.952661	-0.341924	MORN repeat-containing protein 2
Q9H9V4	155	-0.952641	-1.72128	RING finger protein 122
Q16517	81	-0.952249	-1.20138	Neuronatin
P54852	163	-0.952191	-1.34076	Epithelial membrane protein 3
P42127	132	-0.952017	-1.61956	Agouti-signaling protein
P13501	91	-0.951759	-1.37508	C-C motif chemokine 5
B4DJY2	109	-0.951615	-1.72799	Transmembrane protein 233
Q9NRJ3	127	-0.951067	-1.73956	C-C motif chemokine 28
Q8IZN7	70	-0.950794	-0.0578475	Beta-defensin 107
P56539	151	-0.950497	-0.319934	Caveolin-3
O60516	100	-0.95037	-0.650695	Eukaryotic translation initiation factor 4E-binding protein 3
P63167	89	-0.949813	-0.367491	Dynein light chain 1, cytoplasmic
A6NGZ8	99	-0.949531	-0.802409	Small integral membrane protein 9
Q9H3N1	280	-0.949447	-1.0549	Thioredoxin-related transmembrane protein 1
Q6XE38	83	-0.949426	-0.982341	Secretoglobin family 1D member 4
P08118	114	-0.949372	-0.547944	Beta-microseminoprotein
Q96PL1	93	-0.949324	-0.642865	Secretoglobin family 3A member 2
P01308	110	-0.949287	-1.03437	Insulin
Q8TBQ9	72	-0.948962	-0.619776	Protein kish-A
Q6EBC2	164	-0.948873	-1.6731	Interleukin-31
P80723	227	-0.948338	-0.863904	Brain acid soluble protein 1
Q8N9X3	169	-0.948052	-1.12762	Putative uncharacterized protein FLJ36116
Q0VDE8	80	-0.947844	-0.715597	Adipogenin
Q96KF7	97	-0.947715	-0.808802	Small integral membrane protein 8
Q14507	147	-0.947163	-2.04801	Epididymal secretory protein E3-alpha
Q4V321	117	-0.947069	-1.28095	G antigen 13
Q92688	251	-0.946998	0.766647	Acidic leucine-rich nuclear phosphoprotein 32 family member B
P07199	599	-0.946983	-2.4497	Major centromere autoantigen B
P12018	145	-0.946816	-0.963736	Immunoglobulin iota chain
Q9NRF9	147	-0.946762	-0.848262	DNA polymerase epsilon subunit 3
Q9H1E5	349	-0.946745	-0.932393	Thioredoxin-related transmembrane protein 4
Q8N9Q2	155	-0.946606	-1.78203	Protein SREK1IP1
P10176	69	-0.946437	-1.03247	Cytochrome c oxidase subunit 8A, mitochondrial
Q9UBU3	117	-0.946165	-1.24478	Appetite-regulating hormone
O95715	111	-0.945878	-0.434448	C-X-C motif chemokine 14
Q9NV29	134	-0.94585	-1.19722	Transmembrane protein 100
P62312	80	-0.945808	-0.8125	U6 snRNA-associated Sm-like protein LSm6
Q5BJD5	291	-0.945661	-1.15077	Transmembrane protein 41B
O60675	156	-0.9456	-1.53543	Transcription factor MafK
Q8N5M4	171	-0.945592	-1.45936	Tetratricopeptide repeat protein 9C
Q8TCD1	76	-0.945464	0.237849	UPF0729 protein C18orf32
Q5EBN2	209	-0.944857	-1.19874	Putative tripartite motif-containing protein 61
Q9UEU5	116	-0.944612	-1.24325	G antigen 2D
O95416	240	-0.944266	-2.24477	Transcription factor SOX-14
Q8N326	155	-0.943854	0.724187	Uncharacterized protein C10orf111
P60903	97	-0.943833	-1.19871	Protein S100-A10
Q9UGY1	213	-0.943538	-1.76007	Nucleolar protein 12
P18089	450	-0.943432	-2.06097	Alpha-2B adrenergic receptor
Q8WU43	125	-0.943326	-1.24059	Uncharacterized protein C2orf15
O14625	94	-0.943076	-0.945013	C-X-C motif chemokine 11
P05814	226	-0.942928	-1.35313	Beta-casein
Q01523	94	-0.942854	-0.993279	Defensin-5
Q9NPJ4	139	-0.942836	-0.780811	Proline-rich nuclear receptor coactivator 2
P49223	89	-0.942798	-0.967893	Kunitz-type protease inhibitor 3
Q96D05	121	-0.94275	-1.34067	Uncharacterized protein C10orf35
Q13066	116	-0.942395	-1.24201	G antigen 2B/2C
Q9UHQ4	241	-0.942308	-1.15071	B-cell receptor-associated protein 29
P15954	63	-0.942195	-0.531713	Cytochrome c oxidase subunit 7C, mitochondrial
P81534	67	-0.942052	0.659635	Beta-defensin 103
P02763	201	-0.941979	-0.884306	Alpha-1-acid glycoprotein 1
Q53S33	107	-0.941882	-0.516241	BolA-like protein 3
Q96KF2	57	-0.941844	-0.695403	Small nuclear protein PRAC
Q8N138	153	-0.941657	-1.68026	ORM1-like protein 3
P48165	433	-0.941413	-0.701746	Gap junction alpha-8 protein
O43653	123	-0.94112	-1.78828	Prostate stem cell antigen
Q7Z5D8	188	-0.940959	-0.846884	NANOG neighbor homeobox
O14944	169	-0.940454	-1.22923	Proepiregulin
Q9NX52	303	-0.9403	-1.45419	Rhomboid-related protein 2
P02511	175	-0.939808	-1.20875	Alpha-crystallin B chain
Q9H5X1	160	-0.939797	-0.636634	MIP18 family protein FAM96A
Q9P003	139	-0.939786	-1.21525	Protein cornichon homolog 4
P78415	501	-0.939716	-2.96392	Iroquois-class homeodomain protein IRX-3
P01298	95	-0.939712	-0.701715	Pancreatic prohormone
P21741	143	-0.939638	-1.60462	Midkine
P80098	99	-0.939573	-0.77976	C-C motif chemokine 7
Q4G0N0	100	-0.939434	-0.780575	Inactive N-acetyllactosaminide alpha-1,3-galactosyltransferase
Q8IUW5	271	-0.939257	-2.66014	RELT-like protein 1
P05387	115	-0.939186	-0.710737	60S acidic ribosomal protein P2
Q9BYE3	92	-0.93913	-0.622066	Late cornified envelope protein 3D
Q9P0S2	106	-0.939093	-0.8965	Cytochrome c oxidase assembly protein COX16 homolog, mitochondrial
Q9BV81	110	-0.939027	-1.093	ER membrane protein complex subunit 6
Q5QNW6	126	-0.938946	-1.30486	Histone H2B type 2-F
Q13227	327	-0.938914	-0.0634128	G protein pathway suppressor 2
P40337	213	-0.938815	-0.144881	Von Hippel-Lindau disease tumor suppressor
Q05519	484	-0.938791	-1.96044	Serine/arginine-rich splicing factor 11
Q6UWF6	113	-0.938574	-1.37167	Putative uncharacterized protein UNQ3029/PRO9830
P53801	180	-0.938488	-0.725603	Pituitary tumor-transforming gene 1 protein-interacting protein
P02775	128	-0.938486	-0.857609	Platelet basic protein
Q9BXJ4	246	-0.938403	-0.900881	Complement C1q tumor necrosis factor-related protein 3
Q9NXI6	227	-0.938079	-1.88455	RING finger protein 186
P29536	600	-0.937822	-2.28003	Leiomodin-1
Q02878	288	-0.937705	-1.5934	60S ribosomal protein L6
P03928	68	-0.937611	-0.976349	ATP synthase protein 8
Q8N4B1	249	-0.937442	-1.64841	Sesquipedalian-1
P49756	843	-0.937433	-1.75473	RNA-binding protein 25
P31358	61	-0.937291	-1.25438	CAMPATH-1 antigen
P04271	92	-0.936759	-0.396213	Protein S100-B
Q8N8D0	269	-0.936746	-1.57188	Uncharacterized protein FLJ39653
Q9Y5L2	63	-0.936553	-0.949857	Hypoxia-inducible lipid droplet-associated protein
A8MTA8	275	-0.93628	-1.28599	Protein FAM166B
P82970	282	-0.936264	2.37883	High mobility group nucleosome-binding domain-containing protein 5
P62310	102	-0.936203	-1.18537	U6 snRNA-associated Sm-like protein LSm3
Q9UD71	204	-0.936191	-1.08304	Protein phosphatase 1 regulatory subunit 1B
P06703	90	-0.936036	-1.52009	Protein S100-A6
P00167	134	-0.935957	-1.0675	Cytochrome b5
O43423	234	-0.935933	1.50842	Acidic leucine-rich nuclear phosphoprotein 32 family member C
Q6NT46	116	-0.935768	-1.31415	G antigen 2A
Q8TAZ6	248	-0.935713	-0.824288	CKLF-like MARVEL transmembrane domain-containing protein 2
Q4V326	116	-0.935369	-1.15891	G antigen 2E
P05204	90	-0.935279	-0.816064	Non-histone chromosomal protein HMG-17
Q5T5B0	92	-0.935273	-0.746013	Late cornified envelope protein 3E
P49715	358	-0.935164	-2.26497	CCAAT/enhancer-binding protein alpha
P20396	242	-0.934905	0.0573896	Prothyroliberin
Q9Y258	94	-0.934788	-1.49604	C-C motif chemokine 26
P62875	67	-0.933996	-1.51184	DNA-directed RNA polymerases I, II, and III subunit RPABC5
P04921	128	-0.933995	-1.50829	Glycophorin-C
Q96EI5	215	-0.933893	-0.857079	Transcription elongation factor A protein-like 4
Q96HY6	314	-0.933852	0.0933377	DDRGK domain-containing protein 1
P20963	164	-0.933696	-0.135465	T-cell surface glycoprotein CD3 zeta chain
Q15323	416	-0.933633	-1.9508	Keratin, type I cuticular Ha1
P06454	111	-0.933592	0.167978	Prothymosin alpha
Q8NHE4	81	-0.933492	-1.61365	V-type proton ATPase subunit e 2
Q9HC23	129	-0.932939	-0.564739	Prokineticin-2
O00479	90	-0.932765	-0.61306	High mobility group nucleosome-binding domain-containing protein 4
P20827	205	-0.932765	-1.96289	Ephrin-A1
P09486	303	-0.932695	-1.83409	SPARC
Q30KQ2	79	-0.932693	-1.08363	Beta-defensin 130
A5X5Y0	456	-0.932238	-2.11446	5-hydroxytryptamine receptor 3E
P51665	324	-0.932199	-1.95588	26S proteasome non-ATPase regulatory subunit 7
Q96P66	508	-0.931821	-1.05196	Probable G-protein coupled receptor 101
Q9H2X3	399	-0.931525	-2.71545	C-type lectin domain family 4 member M
P62241	208	-0.931513	-1.42677	40S ribosomal protein S8
Q6RSH7	139	-0.931504	-0.623715	Von Hippel-Lindau-like protein
P18545	87	-0.931407	-1.15768	Retinal rod rhodopsin-sensitive cGMP 3',5'-cyclic phosphodiesterase subunit gamma
Q8NEX6	87	-0.931157	0.755402	Protein WFDC11
P19652	201	-0.931093	-0.898405	Alpha-1-acid glycoprotein 2
P02778	98	-0.930679	-0.919444	C-X-C motif chemokine 10
P61925	76	-0.930328	-0.00482483	cAMP-dependent protein kinase inhibitor alpha
Q8NCR9	226	-0.930242	-1.97918	Clarin-3
Q7L3S4	317	-0.930023	-1.44919	Zinc finger protein 771
A0PK00	339	-0.929631	-1.60303	Transmembrane protein 120B
P62987	128	-0.929017	-1.55771	Ubiquitin-60S ribosomal protein L40
P55316	489	-0.928986	-2.8687	Forkhead box protein G1
Q701N4	177	-0.928902	-0.177525	Keratin-associated protein 5-2
Q5T5A8	94	-0.928898	-0.403308	Late cornified envelope protein 3C
O60828	265	-0.928836	-1.50865	Polyglutamine-binding protein 1
P81172	84	-0.928776	-0.857063	Hepcidin
O43657	245	-0.928731	-1.80614	Tetraspanin-6
Q6UX27	236	-0.928685	-1.41328	V-set and transmembrane domain-containing protein 1
Q8IUC3	87	-0.928278	-0.888685	Keratin-associated protein 7-1
P56851	147	-0.92808	-1.86247	Epididymal secretory protein E3-beta
Q8N2Z9	138	-0.927763	-0.898194	Centromere protein S
Q96IS3	184	-0.927645	-1.31642	Retina and anterior neural fold homeobox protein 2
Q96DX7	344	-0.927618	-0.575857	Tripartite motif-containing protein 44
Q8NG35	78	-0.927561	0.687667	Beta-defensin 105
O00175	119	-0.927243	-0.196017	C-C motif chemokine 24
Q14761	206	-0.927106	-1.31179	Protein tyrosine phosphatase receptor type C-associated protein
P30990	170	-0.926975	-1.35199	Neurotensin/neuromedin N
Q8TAQ2	1214	-0.926958	-2.08231	SWI/SNF complex subunit SMARCC2
Q8N910	161	-0.926862	-1.06351	Putative uncharacterized protein C15orf56
Q9NWT8	199	-0.926817	-1.60154	Aurora kinase A-interacting protein
Q4LDR2	81	-0.926777	-0.484836	Cortexin-3
Q16778	126	-0.926759	-1.10166	Histone H2B type 2-E
Q9UGQ2	172	-0.92672	-1.44707	Calcium channel flower homolog
Q8IX12	1150	-0.926621	-0.854628	Cell division cycle and apoptosis regulator protein 1
Q6ZSS3	439	-0.92658	-1.21851	Zinc finger protein 621
P20155	84	-0.926355	-1.16565	Serine protease inhibitor Kazal-type 2
P39687	249	-0.926255	1.75009	Acidic leucine-rich nuclear phosphoprotein 32 family member A
P62851	125	-0.926233	-0.635113	40S ribosomal protein S25
Q9Y4X3	112	-0.926187	0.307722	C-C motif chemokine 27
Q6IE38	97	-0.926001	-0.71275	Serine protease inhibitor Kazal-type 14
Q9ULZ2	295	-0.925945	-1.82641	Signal-transducing adaptor protein 1
Q96DZ9	223	-0.925854	-1.63942	CKLF-like MARVEL transmembrane domain-containing protein 5
Q14244	749	-0.925315	0.157048	Ensconsin
Q6L8H1	288	-0.925181	-0.619284	Keratin-associated protein 5-4
Q6UXB2	119	-0.92513	-0.335328	VEGF co-regulated chemokine 1
Q15041	203	-0.924846	-1.37323	ADP-ribosylation factor-like protein 6-interacting protein 1
P59025	263	-0.924839	-0.93199	Receptor-transporting protein 1
P14406	83	-0.924768	-1.04683	Cytochrome c oxidase subunit 7A2, mitochondrial
O14681	340	-0.924722	-1.62285	Etoposide-induced protein 2.4 homolog
Q6NSX1	233	-0.924668	-0.325123	Coiled-coil domain-containing protein 70
Q9C005	99	-0.924536	0.0724429	Protein dpy-30 homolog
Q5QGT7	225	-0.92445	-1.16716	Receptor-transporting protein 2
Q9BXP5	876	-0.924434	-1.91125	Serrate RNA effector molecule homolog
Q8NHG7	77	-0.924107	-1.14825	Small VCP/p97-interacting protein
P48201	142	-0.924077	-1.91087	ATP synthase lipid-binding protein, mitochondrial
Q96PU8	341	-0.924064	-1.94604	Protein quaking
O15511	151	-0.923986	-1.50205	Actin-related protein 2/3 complex subunit 5
Q6UXN7	152	-0.923935	-0.457971	TOMM20-like protein 1
P01213	254	-0.923904	-1.2979	Proenkephalin-B
P47710	185	-0.923836	-1.48312	Alpha-S1-casein
Q8NHW4	92	-0.923832	-0.835949	C-C motif chemokine 4-like
O60721	1099	-0.92378	0.69683	Sodium/potassium/calcium exchanger 1
Q9H7H1	129	-0.923768	-1.45257	Putative uncharacterized protein encoded by RUNX1-IT1
Q9HBL7	147	-0.923613	-0.891876	Plasminogen receptor (KT)
Q13562	356	-0.923475	-2.08357	Neurogenic differentiation factor 1
P14138	238	-0.923282	-0.224093	Endothelin-3
Q8N6M0	293	-0.923281	-1.18633	OTU domain-containing protein 6B
O15514	142	-0.923204	-1.0239	DNA-directed RNA polymerase II subunit RPB4
Q16674	131	-0.923132	-1.56688	Melanoma-derived growth regulatory protein
Q8IV16	184	-0.923013	-0.252011	Glycosylphosphatidylinositol-anchored high density lipoprotein-binding protein 1
O95467	245	-0.922958	-1.33703	Neuroendocrine secretory protein 55
Q6L8H4	278	-0.922883	-0.656154	Keratin-associated protein 5-1
Q9UBD3	114	-0.922817	-1.52613	Cytokine SCM-1 beta
Q8N8D1	485	-0.922801	0.0217153	Programmed cell death protein 7
O15392	142	-0.922727	-1.01855	Baculoviral IAP repeat-containing protein 5
Q9H3P7	528	-0.922721	-0.990387	Golgi resident protein GCP60
Q9BUN5	200	-0.922697	-1.12014	Coiled-coil domain-containing protein 28B
Q96DE5	110	-0.922673	-0.902099	Anaphase-promoting complex subunit 16
O75409	117	-0.922564	-1.32572	Huntingtin-interacting protein M
P51671	97	-0.922393	-0.246864	Eotaxin
Q9Y4W2	734	-0.922316	-1.98168	Ribosomal biogenesis protein LAS1L
O76013	467	-0.922295	-2.31199	Keratin, type I cuticular Ha6
Q96LR1	157	-0.922175	-1.09781	Putative uncharacterized protein encoded by CRHR1-IT1
Q96HR9	184	-0.922158	-1.37667	Receptor expression-enhancing protein 6
Q9H1M4	99	-0.922092	-1.39558	Beta-defensin 127
P01350	101	-0.921874	-0.291329	Gastrin
Q13296	93	-0.921844	-0.759444	Mammaglobin-A
O15347	200	-0.921665	-0.563308	High mobility group protein B3
Q9NQ34	198	-0.921649	-1.68466	Transmembrane protein 9B
Q9BT43	218	-0.921492	0.0032846	DNA-directed RNA polymerase III subunit RPC7-like
Q9Y225	148	-0.921396	-1.34585	RING finger protein 24
P60006	121	-0.921092	0.0269995	Anaphase-promoting complex subunit 15
Q93045	179	-0.92107	-0.836945	Stathmin-2
P29965	261	-0.920998	-1.64439	CD40 ligand
Q9NRP2	79	-0.920992	-0.588529	COX assembly mitochondrial protein 2 homolog
Q99879	126	-0.920923	-0.908032	Histone H2B type 1-M
Q8WYH8	240	-0.920874	-1.63124	Inhibitor of growth protein 5
Q496F6	205	-0.920826	-0.593317	CMRF35-like molecule 2
Q8NDY6	225	-0.920807	-1.50601	Class E basic helix-loop-helix protein 23
P02808	62	-0.920749	-2.05777	Statherin
Q969Q1	353	-0.920687	-1.37976	E3 ubiquitin-protein ligase TRIM63
Q96T17	732	-0.920616	-0.526779	MAP7 domain-containing protein 2
Q5M8T2	416	-0.920579	-1.75592	Solute carrier family 35 member D3
Q9NRG0	131	-0.920513	-0.453231	Chromatin accessibility complex protein 1
Q6P9G4	183	-0.920392	-0.513858	Transmembrane protein 154
P80075	99	-0.920346	0.263971	C-C motif chemokine 8
Q8NBI5	491	-0.920329	-1.6435	Solute carrier family 43 member 3
P09565	113	-0.920284	-0.999587	Putative insulin-like growth factor 2-associated protein
Q9Y2D1	282	-0.92025	1.18082	Cyclic AMP-dependent transcription factor ATF-5
Q03135	178	-0.92024	-0.0274972	Caveolin-1
Q9BTK6	254	-0.920158	-1.55611	PAXIP1-associated glutamate-rich protein 1
O95298	119	-0.920123	-0.883669	NADH dehydrogenase [ubiquinone] 1 subunit C2
Q8N688	67	-0.920086	0.302841	Beta-defensin 123
P32119	198	-0.919996	-2.30281	Peroxiredoxin-2
O76093	207	-0.919947	-1.7657	Fibroblast growth factor 18
Q4W5P6	130	-0.91987	-0.859525	Protein TMEM155
O75506	76	-0.919795	-0.850009	Heat shock factor-binding protein 1
Q5TA78	99	-0.919766	-1.16603	Late cornified envelope protein 4A
P80162	114	-0.919681	-0.348723	C-X-C motif chemokine 6
Q9Y5L5	61	-0.919594	-0.981871	Lens epithelial cell protein LEP503
O95232	432	-0.91947	-1.45629	Luc7-like protein 3
Q9UNP9	301	-0.91912	-1.92694	Peptidyl-prolyl cis-trans isomerase E
P11049	281	-0.919107	-2.03498	Leukocyte antigen CD37
P46060	587	-0.919033	-0.737706	Ran GTPase-activating protein 1
O43325	122	-0.919026	-0.916905	LYR motif-containing protein 1
Q8TBE3	224	-0.918983	-1.07541	Fibronectin type III domain-containing protein 9
Q9H0K4	717	-0.918939	-1.27244	Radial spoke head protein 6 homolog A
P19237	187	-0.918872	-1.28777	Troponin I, slow skeletal muscle
Q12899	539	-0.91886	-0.0468698	Tripartite motif-containing protein 26
P07196	543	-0.918761	0.560465	Neurofilament light polypeptide
Q96HJ9	113	-0.918653	-0.73976	UPF0562 protein C7orf55
Q8IZU1	332	-0.918434	0.742583	Protein FAM9A
Q8IUN9	316	-0.918144	-1.67123	C-type lectin domain family 10 member A
Q6ZQT7	251	-0.918059	-1.88752	Putative uncharacterized protein FLJ44672
Q86TA1	216	-0.918009	-1.79307	MOB kinase activator 3B
P61009	180	-0.917775	-1.69835	Signal peptidase complex subunit 3
Q9BXJ2	289	-0.917566	-1.00584	Complement C1q tumor necrosis factor-related protein 7
Q8N8P7	122	-0.917496	-1.07931	Uncharacterized protein C11orf44
Q30KQ1	61	-0.917482	-0.302676	Beta-defensin 133
Q9NPI7	259	-0.917068	0.329512	Lysine-rich coiled-coil protein 1
Q3ZAQ7	101	-0.916978	-1.49697	Vacuolar ATPase assembly integral membrane protein VMA21
O15240	615	-0.916894	-0.489225	Neurosecretory protein VGF
Q9BXH1	193	-0.916822	-1.31841	Bcl-2-binding component 3
P16035	220	-0.916805	-1.13919	Metalloproteinase inhibitor 2
Q96EE4	140	-0.916661	-0.580625	Coiled-coil domain-containing protein 126
P10645	457	-0.916573	-0.886105	Chromogranin-A
O96002	111	-0.916399	-0.644861	Transmembrane protein 257
Q8IXQ3	194	-0.916296	-1.66771	Uncharacterized protein C9orf40
O95670	118	-0.91628	-0.906036	V-type proton ATPase subunit G 2
A4QMS7	147	-0.916251	-1.45128	Uncharacterized protein C5orf49
P27824	592	-0.916103	-1.30225	Calnexin
P00995	79	-0.916061	-0.671309	Pancreatic secretory trypsin inhibitor
Q6JBY9	416	-0.91605	-1.03766	CapZ-interacting protein
Q2M1V0	245	-0.916	-1.04568	Intestine-specific homeobox
Q8IZL8	1130	-0.915615	0.237924	Proline-, glutamic acid- and leucine-rich protein 1
Q9P0M9	148	-0.915514	-0.666181	39S ribosomal protein L27, mitochondrial
Q8N257	126	-0.915402	-0.769011	Histone H2B type 3-B
Q05952	138	-0.915362	-2.02399	Nuclear transition protein 2
P61296	217	-0.915203	-1.0664	Heart- and neural crest derivatives-expressed protein 2
O95202	739	-0.915163	-0.729145	LETM1 and EF-hand domain-containing protein 1, mitochondrial
Q9NWQ9	140	-0.915082	-1.82338	Uncharacterized protein C14orf119
O00180	336	-0.915058	-1.58941	Potassium channel subfamily K member 1
O14519	115	-0.914983	-1.29139	Cyclin-dependent kinase 2-associated protein 1
Q7L0X2	663	-0.914961	-0.33336	Protein FAM194A
P84090	104	-0.914955	-0.999417	Enhancer of rudimentary homolog
O60573	245	-0.914743	-2.44745	Eukaryotic translation initiation factor 4E type 2
B3GLJ2	98	-0.914646	-0.921768	Prostate and testis expressed protein 3
Q3KQU3	841	-0.914608	-0.170017	MAP7 domain-containing protein 1
O15239	70	-0.914544	-0.264049	NADH dehydrogenase [ubiquinone] 1 alpha subcomplex subunit 1
Q96FJ8	53	-0.914355	-0.503153	Putative uncharacterized protein LOC404266
Q9BRP8	204	-0.914092	-1.4358	Partner of Y14 and mago
Q8N6K0	151	-0.913888	-1.39639	Testis-expressed sequence 29 protein
O75348	118	-0.913801	-0.505455	V-type proton ATPase subunit G 1
P05413	133	-0.913787	-1.9652	Fatty acid-binding protein, heart
Q86UN6	197	-0.91365	-1.57096	A-kinase anchor protein 14
Q9UK76	154	-0.913618	-1.42607	Hematological and neurological expressed 1 protein
Q5BJH2	165	-0.913556	0.168387	Transmembrane protein 128
Q9H4F1	302	-0.913488	-3.09759	Alpha-N-acetyl-neuraminyl-2,3-beta-galactosyl-1,3-N-acetyl-galactosaminide alpha-2,6-sialyltransferase
P19793	462	-0.913421	-2.08295	Retinoic acid receptor RXR-alpha
P40933	162	-0.913309	-0.24488	Interleukin-15
O14645	258	-0.913284	-0.214949	Axonemal dynein light intermediate polypeptide 1
Q9UHF3	227	-0.913205	-1.33627	Probable N-acetyltransferase 8B
P0C7X2	276	-0.912992	-1.61983	Zinc finger protein 688
Q2TBA0	621	-0.912975	-2.30863	Kelch-like protein 40
Q969X5	290	-0.91295	-1.85157	Endoplasmic reticulum-Golgi intermediate compartment protein 1
P31946	246	-0.912932	-0.969218	14-3-3 protein beta/alpha
Q6PIZ9	186	-0.912882	-1.68056	T-cell receptor-associated transmembrane adapter 1
Q9BT23	127	-0.912783	-1.02354	LIM domain-containing protein 2
P61086	200	-0.912773	-1.8252	Ubiquitin-conjugating enzyme E2 K
P20382	165	-0.91271	0.759929	Pro-MCH
Q96A08	127	-0.912569	-0.580924	Histone H2B type 1-A
Q9NRZ7	376	-0.912376	-1.2042	1-acyl-sn-glycerol-3-phosphate acyltransferase gamma
Q16612	68	-0.912272	0.325799	Neuronal regeneration-related protein
O95562	160	-0.91226	-1.28225	Vesicle transport protein SFT2B
Q9Y5U8	109	-0.912258	-1.35025	Mitochondrial pyruvate carrier 1
Q9UMX2	187	-0.912214	-0.518494	Ornithine decarboxylase antizyme 3
P19484	476	-0.912099	-2.95629	Transcription factor EB
Q69YU5	71	-0.911893	-0.604218	Uncharacterized protein C12orf73
P29377	79	-0.911888	-0.628221	Protein S100-G
Q96G23	380	-0.911863	-0.978107	Ceramide synthase 2
Q9NR55	127	-0.911737	-0.442819	Basic leucine zipper transcriptional factor ATF-like 3
Q9Y6Z2	57	-0.91172	-0.484462	Uncharacterized protein C6orf123
O15552	330	-0.911686	-1.91758	Free fatty acid receptor 2
Q6UXZ3	194	-0.911628	-0.602686	CMRF35-like molecule 4
Q8NES8	71	-0.911601	0.0466523	Beta-defensin 124
P25963	317	-0.911581	-1.98791	NF-kappa-B inhibitor alpha
Q5T7P3	118	-0.911457	-1.20666	Late cornified envelope protein 1B
P58546	118	-0.911457	-0.27748	Myotrophin
Q8N9F7	314	-0.911397	-0.537178	Glycerophosphodiester phosphodiesterase domain-containing protein 1
O94905	339	-0.911218	-1.38865	Erlin-2
P61218	127	-0.911167	-1.14483	DNA-directed RNA polymerases I, II, and III subunit RPABC2
Q9H6X4	195	-0.911033	-0.605632	Transmembrane protein 134
Q9NUG6	133	-0.910999	-1.29952	p53 and DNA damage-regulated protein 1
P09497	229	-0.910966	-1.24903	Clathrin light chain B
Q8TB68	274	-0.910959	-3.27652	Proline-rich protein 7
C9JLW8	97	-0.910712	-0.700957	Protein FAM195B
Q9Y548	306	-0.910692	-2.39629	Protein YIPF1
Q96IZ2	230	-0.910688	-0.783554	Androgen-dependent TFPI-regulating protein
Q5XLA6	110	-0.910667	-0.846924	Caspase recruitment domain-containing protein 17
Q9Y291	106	-0.91059	-0.414542	28S ribosomal protein S33, mitochondrial
Q9BXJ8	343	-0.910515	-1.34527	Transmembrane protein 120A
Q7Z422	152	-0.910384	-0.728205	SUZ domain-containing protein 1
P13236	92	-0.910208	-0.734451	C-C motif chemokine 4
Q8N128	213	-0.910173	0.274542	Protein FAM177A1
Q5VXU3	224	-0.910125	-0.151403	Cysteine-rich hydrophobic domain 1 protein
Q13461	319	-0.910032	-1.64698	Forkhead box protein E3
P53985	500	-0.909987	-1.66315	Monocarboxylate transporter 1
P47992	114	-0.909967	-1.46032	Lymphotactin
Q13542	120	-0.909963	-0.793545	Eukaryotic translation initiation factor 4E-binding protein 2
O75204	238	-0.90988	-1.27129	Transmembrane protein 127
O00124	270	-0.909824	-0.263992	UBX domain-containing protein 8
Q8N912	160	-0.909816	-0.844926	Nutritionally-regulated adipose and cardiac enriched protein homolog
Q8N129	248	-0.909783	0.338315	Protein canopy homolog 4
P05019	195	-0.909779	1.42717	Insulin-like growth factor I
P56559	192	-0.909731	-1.78601	ADP-ribosylation factor-like protein 4C
O95452	261	-0.909681	-0.898087	Gap junction beta-6 protein
Q8TDI8	760	-0.909529	-2.59209	Transmembrane channel-like protein 1
Q9NRX4	125	-0.909461	-1.49648	14 kDa phosphohistidine phosphatase
Q9P0T7	183	-0.909356	-1.48096	Transmembrane protein 9
Q5JTB6	97	-0.909342	-0.969073	Placenta-specific protein 9
Q4V9L6	283	-0.909294	-1.04679	Transmembrane protein 119
O15266	292	-0.909268	-0.99854	Short stature homeobox protein
Q7Z5G4	137	-0.909258	-1.07644	Golgin subfamily A member 7
P34130	210	-0.909221	-0.986149	Neurotrophin-4
Q6ZP98	133	-0.909215	-0.638452	Putative uncharacterized protein C16orf47
Q86UQ5	136	-0.909167	-0.743644	Gilles de la Tourette syndrome chromosomal region candidate gene 1 protein
Q6P2H3	762	-0.909114	-1.54919	Centrosomal protein of 85 kDa
Q8WZ59	177	-0.908979	0.591105	Transmembrane protein 190
Q9NYG2	299	-0.908941	-2.09441	Palmitoyltransferase ZDHHC3
Q9NSY2	213	-0.908926	-1.7198	StAR-related lipid transfer protein 5
P07498	182	-0.908821	-2.93162	Kappa-casein
Q9HA38	289	-0.90874	-1.23504	Zinc finger matrin-type protein 3
Q5TA89	166	-0.90873	-1.40785	Transcription factor HES-5
Q5BKY1	277	-0.908632	-2.27241	Leucine-rich repeat-containing protein 10
P14136	432	-0.908532	-2.0905	Glial fibrillary acidic protein
Q9Y5Z9	338	-0.908523	-1.1	UbiA prenyltransferase domain-containing protein 1
P78386	507	-0.9084	-2.21295	Keratin, type II cuticular Hb5
Q9Y3E1	203	-0.908364	-0.274905	Hepatoma-derived growth factor-related protein 3
P15407	271	-0.908356	-0.0910343	Fos-related antigen 1
Q01538	1121	-0.908343	-0.395544	Myelin transcription factor 1
P84101	59	-0.908315	-1.39413	Small EDRK-rich factor 2
O75381	377	-0.908302	-1.71758	Peroxisomal membrane protein PEX14
P50616	345	-0.908289	-2.01356	Protein Tob1
Q4VCS5	1084	-0.908275	-3.79874	Angiomotin
Q9BXU2	312	-0.908254	-0.825777	Testis-expressed sequence 13B protein
Q8N831	410	-0.907938	-1.86121	Testis-specific Y-encoded-like protein 6
P60985	99	-0.907871	-0.894029	Keratinocyte differentiation-associated protein
O75956	126	-0.907844	-0.55879	Cyclin-dependent kinase 2-associated protein 2
Q9NZH6	218	-0.907754	-1.97603	Interleukin-37
Q9UHE5	227	-0.907725	-1.17849	Probable N-acetyltransferase 8
Q765I0	119	-0.907619	0.85171	Urotensin-2B
Q9NS64	109	-0.907607	-0.72658	Protein reprimo
P29973	690	-0.907501	-1.12516	cGMP-gated cation channel alpha-1
Q7Z7K6	275	-0.907487	-1.74795	Centromere protein V
Q9H0U9	437	-0.907368	-2.39131	Testis-specific Y-encoded-like protein 1
Q9ULX9	164	-0.907353	-1.08642	Transcription factor MafF
Q8TAA9	524	-0.907334	-1.19333	Vang-like protein 1
O75807	674	-0.907289	-0.569102	Protein phosphatase 1 regulatory subunit 15A
P83859	136	-0.907178	-0.837529	Orexigenic neuropeptide QRFP
Q8IY57	180	-0.907173	-1.29447	YY1-associated factor 2
P21246	168	-0.907106	0.317308	Pleiotrophin
P07148	127	-0.907096	-1.26668	Fatty acid-binding protein, liver
O95372	231	-0.907056	-1.00624	Acyl-protein thioesterase 2
Q6XLA1	102	-0.906758	-0.391493	Protein CASC2, isoform 3
Q13794	54	-0.906739	-0.653975	Phorbol-12-myristate-13-acetate-induced protein 1
Q9P021	101	-0.90672	-1.48008	Cysteine-rich PDZ-binding protein
Q9UHA2	77	-0.906683	1.03796	SS18-like protein 2
Q02080	365	-0.906669	-1.87216	Myocyte-specific enhancer factor 2B
Q8N3F0	131	-0.906623	-1.77587	UPF0452 protein C7orf41
A6NLP5	189	-0.906589	-0.974915	Tetratricopeptide repeat protein 36
Q15822	529	-0.906537	-1.62176	Neuronal acetylcholine receptor subunit alpha-2
P53805	252	-0.906394	-0.506138	Calcipressin-1
Q96LC9	184	-0.906393	-1.84975	Bcl-2-modifying factor
P29033	226	-0.906387	-0.815119	Gap junction beta-2 protein
Q9BSF0	95	-0.90624	-1.17652	Small membrane A-kinase anchor protein
P52951	348	-0.906219	-1.89917	Homeobox protein GBX-2
Q30KQ5	88	-0.905947	0.572606	Beta-defensin 115
P49768	467	-0.905916	-1.75523	Presenilin-1
Q01105	290	-0.905891	0.403765	Protein SET
Q02040	695	-0.90589	-1.95747	A-kinase anchor protein 17A
P49755	219	-0.905811	1.43928	Transmembrane emp24 domain-containing protein 10
P05386	114	-0.905698	0.278953	60S acidic ribosomal protein P1
Q92667	903	-0.905673	-3.2249	A-kinase anchor protein 1, mitochondrial
Q8N6S5	226	-0.90566	-0.426392	ADP-ribosylation factor-like protein 6-interacting protein 6
Q86TE4	346	-0.905586	-0.991371	Leucine zipper protein 2
P61769	119	-0.905483	-1.42338	Beta-2-microglobulin
Q969G3	411	-0.905447	-1.58949	SWI/SNF-related matrix-associated actin-dependent regulator of chromatin subfamily E member 1
Q8TDH9	187	-0.90531	-0.920691	Biogenesis of lysosome-related organelles complex 1 subunit 5
Q13519	176	-0.905309	-0.613424	Prepronociceptin
Q8N693	406	-0.905305	1.36457	Homeobox protein ESX1
P12036	1026	-0.905231	-0.127475	Neurofilament heavy polypeptide
P01588	193	-0.905208	-1.10879	Erythropoietin
Q14683	1233	-0.90517	-2.03932	Structural maintenance of chromosomes protein 1A
Q9NS69	142	-0.905168	0.461203	Mitochondrial import receptor subunit TOM22 homolog
Q8NCJ5	442	-0.905121	-2.10814	SPRY domain-containing protein 3
Q9HCJ6	419	-0.905103	-1.94316	Synaptic vesicle membrane protein VAT-1 homolog-like
P05090	189	-0.905067	-0.956528	Apolipoprotein D
P01034	146	-0.905052	-1.2926	Cystatin-C
Q12874	501	-0.904992	-2.02966	Splicing factor 3A subunit 3
Q8N6V4	93	-0.904989	-0.0681783	UPF0728 protein C10orf53
P59103	153	-0.904955	0.417219	D-amino acid oxidase activator
P69905	142	-0.904953	-0.451321	Hemoglobin subunit alpha
Q9NRR8	79	-0.904932	-1.25769	CDC42 small effector protein 1
O95857	204	-0.904914	-1.39679	Tetraspanin-13
P48539	62	-0.904824	-0.534884	Purkinje cell protein 4
Q96NS1	127	-0.904627	-0.147225	Protein yippee-like 4
Q15363	201	-0.904554	-0.609269	Transmembrane emp24 domain-containing protein 2
Q9UHF5	180	-0.904499	-1.28959	Interleukin-17B
Q5BJF2	176	-0.904254	-1.32242	Transmembrane protein 97
Q8N8S7	591	-0.904181	0.056819	Protein enabled homolog
Q8N370	569	-0.904135	-0.621838	Large neutral amino acids transporter small subunit 4
O95925	133	-0.904069	-0.034231	Eppin
Q13491	265	-0.904019	-1.7065	Neuronal membrane glycoprotein M6-b
P08476	426	-0.904008	-0.328376	Inhibin beta A chain
Q00765	189	-0.903894	-0.0480994	Receptor expression-enhancing protein 5
Q9BZI1	471	-0.903812	-2.7713	Iroquois-class homeodomain protein IRX-2
Q9BW61	102	-0.903725	-0.542369	DET1- and DDB1-associated protein 1
O14683	189	-0.903566	-1.07648	Tumor protein p53-inducible protein 11
Q8TCT9	377	-0.903557	-1.19924	Minor histocompatibility antigen H13
Q04741	257	-0.90351	-0.688839	Homeobox protein EMX1
P52655	376	-0.903434	-0.231098	Transcription initiation factor IIA subunit 1
Q7Z7F7	128	-0.903305	-1.03898	39S ribosomal protein L55, mitochondrial
Q96B54	188	-0.903273	-0.0264578	Zinc finger protein 428
P35610	550	-0.903264	-1.56701	Sterol O-acyltransferase 1
Q15428	464	-0.903224	1.09955	Splicing factor 3A subunit 2
Q9BT67	221	-0.903184	-1.14913	NEDD4 family-interacting protein 1
Q9UIW0	290	-0.903165	-0.382362	Ventral anterior homeobox 2
O43790	486	-0.903138	-2.1837	Keratin, type II cuticular Hb6
Q7RTX7	472	-0.903114	-1.83652	Cation channel sperm-associated protein 4
Q5VYY1	191	-0.903052	-1.02294	Ankyrin repeat domain-containing protein 22
Q9H609	170	-0.902979	-0.953712	Zinc finger protein 576
Q8TAK5	448	-0.902911	-1.08392	GA-binding protein subunit beta-2
Q8WUW1	75	-0.902883	-0.547022	Protein BRICK1
Q9GZY1	135	-0.90282	-0.64028	Prostate and breast cancer overexpressed gene 1 protein
Q8IU53	76	-0.902785	0.394539	Protein CASC2, isoforms 1/2
A4D0T2	115	-0.90264	-0.565816	Uncharacterized protein C7orf66
Q02577	135	-0.902618	-1.57056	Helix-loop-helix protein 2
Q96P09	236	-0.902553	-1.72225	Baculoviral IAP repeat-containing protein 8
Q12952	345	-0.902503	-1.44775	Forkhead box protein L1
O00541	588	-0.902385	-0.866656	Pescadillo homolog
Q8NI27	1593	-0.902373	-1.03736	THO complex subunit 2
P55735	322	-0.902222	-1.79372	Protein SEC13 homolog
Q9UFB7	371	-0.902196	-1.57338	Zinc finger and BTB domain-containing protein 47
Q569K4	471	-0.902187	-1.45554	Zinc finger protein 385B
Q5GH77	459	-0.902182	-0.147847	XK-related protein 3
B2RNN3	333	-0.902119	-1.49913	Complement C1q and tumor necrosis factor-related protein 9B
Q8TAV4	291	-0.902086	-1.2897	Stomatin-like protein 3
Q02818	461	-0.902064	-1.51637	Nucleobindin-1
P82930	218	-0.902002	-2.07863	28S ribosomal protein S34, mitochondrial
Q99583	582	-0.901939	-0.00573398	Max-binding protein MNT
Q96LR5	201	-0.901903	-1.26281	Ubiquitin-conjugating enzyme E2 E2
P57723	403	-0.901833	-1.54355	Poly(rC)-binding protein 4
Q8NFK1	279	-0.901812	-0.864061	Gap junction gamma-3 protein
Q2Y0W8	1093	-0.901745	-2.19159	Electroneutral sodium bicarbonate exchanger 1
Q9BVW6	85	-0.90163	-0.592082	Small integral membrane protein 2
Q96LR4	140	-0.901544	-0.911434	Protein FAM19A4
Q15784	382	-0.901515	-1.85711	Neurogenic differentiation factor 2
P78410	334	-0.901479	-0.370758	Butyrophilin subfamily 3 member A2
P25021	359	-0.90145	-1.79403	Histamine H2 receptor
Q9BZE7	217	-0.90121	-1.17716	UPF0193 protein EVG1
Q9H091	742	-0.901151	-1.29717	Zinc finger MYND domain-containing protein 15
Q3LI66	62	-0.901112	-0.675839	Keratin-associated protein 6-2
O43677	76	-0.901108	-1.46253	NADH dehydrogenase [ubiquinone] 1 subunit C1, mitochondrial
Q92583	94	-0.901086	-0.990205	C-C motif chemokine 17
Q9P2B4	639	-0.901079	-1.91926	CTTNBP2 N-terminal-like protein
Q9Y570	386	-0.900972	-0.406714	Protein phosphatase methylesterase 1
Q9UN42	357	-0.900949	1.17932	Protein ATP1B4
A8K5M9	175	-0.900826	-0.897309	Uncharacterized protein C15orf62, mitochondrial
Q5T5F5	129	-0.900773	-0.083808	Uncharacterized protein C1orf138
Q96RU7	358	-0.900747	-1.90972	Tribbles homolog 3
Q9UMS0	254	-0.900699	-0.878244	NFU1 iron-sulfur cluster scaffold homolog, mitochondrial
P02647	267	-0.900678	-0.879077	Apolipoprotein A-I
P59773	190	-0.900546	-1.50441	UPF0258 protein KIAA1024-like
A1A4V9	331	-0.900533	-0.778652	Coiled-coil domain-containing protein C16orf93
Q9BU64	300	-0.900428	-0.978536	Centromere protein O
Q96MU7	727	-0.900421	-0.148182	YTH domain-containing protein 1
Q6UWS5	81	-0.900287	0.149632	Protein PET117 homolog, mitochondrial
Q6ZV80	131	-0.900285	-1.02568	Uncharacterized protein C2orf91
Q9P2K3	495	-0.900147	-1.72817	REST corepressor 3
A1A4G5	178	-0.900111	-0.591695	Leukemia NUP98 fusion partner 1
Q9H081	205	-0.900083	-1.4602	Protein MIS12 homolog
Q9UBM7	475	-0.90007	-2.04584	7-dehydrocholesterol reductase
Q9HCS4	588	-0.899937	-2.42147	Transcription factor 7-like 1
Q9NX76	183	-0.899798	-0.366447	CKLF-like MARVEL transmembrane domain-containing protein 6
Q9BYN8	205	-0.89968	-0.606305	28S ribosomal protein S26, mitochondrial
Q969E3	161	-0.899598	-0.86729	Urocortin-3
P62314	119	-0.899579	-0.517562	Small nuclear ribonucleoprotein Sm D1
P62807	126	-0.899536	-0.729864	Histone H2B type 1-C/E/F/G/I
Q86Y97	462	-0.899503	-2.20682	Histone-lysine N-methyltransferase SUV420H2
P11229	460	-0.899462	-1.11891	Muscarinic acetylcholine receptor M1
O95453	639	-0.899439	-1.40166	Poly(A)-specific ribonuclease PARN
Q9H0X4	552	-0.899436	-1.90843	Protein ITFG3
O14503	412	-0.899333	-1.21336	Class E basic helix-loop-helix protein 40
Q9H4M3	255	-0.899287	-1.22123	F-box only protein 44
P24522	165	-0.899238	-1.68437	Growth arrest and DNA damage-inducible protein GADD45 alpha
Q8TD06	166	-0.899236	-1.86265	Anterior gradient protein 3 homolog
Q96AG4	307	-0.899142	2.31389	Leucine-rich repeat-containing protein 59
Q53RY4	240	-0.899124	-1.26558	Keratinocyte-associated protein 3
Q6L8G8	165	-0.899105	0.235122	Keratin-associated protein 5-7
P22459	653	-0.898795	-2.27098	Potassium voltage-gated channel subfamily A member 4
Q96ND0	272	-0.898719	-0.887765	Protein FAM210A
Q99581	238	-0.898717	-0.849609	Protein FEV
Q9BXY4	272	-0.898652	-0.356968	R-spondin-3
Q9NV56	204	-0.898614	-0.773697	MRG/MORF4L-binding protein
A6NH52	213	-0.898581	-1.26074	Golgi apparatus membrane protein TVP23 homolog A
Q8NAB5	245	-0.898535	0.25077	Putative uncharacterized protein FLJ35645
P59544	299	-0.898531	0.19954	Taste receptor type 2 member 50
Q6ICG7	107	-0.898527	0.137304	Putative uncharacterized protein LOC100131404
P57103	927	-0.898514	-2.46468	Sodium/calcium exchanger 3
A0PJW8	107	-0.898493	-1.04279	Death-associated protein-like 1
Q6L8H2	238	-0.898478	-1.18839	Keratin-associated protein 5-3
Q9NZ72	180	-0.898437	0.0308342	Stathmin-3
P25713	68	-0.898373	0.359071	Metallothionein-3
P56750	224	-0.898368	-2.30509	Claudin-17
Q3B726	338	-0.898355	0.012609	DNA-directed RNA polymerase I subunit RPA43
Q8TCH9	128	-0.898337	-1.36081	Putative uncharacterized protein FLJ23865
Q3LHN2	52	-0.898276	-0.764153	Keratin-associated protein 19-2
O76095	146	-0.898025	-1.32639	Protein JTB
P83916	185	-0.898018	-0.673807	Chromobox protein homolog 1
Q9H0R8	117	-0.897842	-0.654653	Gamma-aminobutyric acid receptor-associated protein-like 1
Q3MHD2	195	-0.897812	-2.04864	Protein LSM12 homolog
P48167	497	-0.897563	-1.54014	Glycine receptor subunit beta
P48788	182	-0.897419	-0.387849	Troponin I, fast skeletal muscle
Q9Y3A4	280	-0.897378	-0.658503	Ribosomal RNA-processing protein 7 homolog A
Q9BU79	118	-0.897353	-0.47863	Transmembrane protein 243
Q9NZ45	108	-0.897346	-1.28716	CDGSH iron-sulfur domain-containing protein 1
Q7Z3H0	272	-0.897342	-1.66955	Ankyrin repeat domain-containing protein 33
Q9NNX6	404	-0.897301	-1.5224	CD209 antigen
Q9BQ65	265	-0.897269	-1.32544	U6 snRNA phosphodiesterase
Q8WUY8	206	-0.897002	-0.654541	N-acetyltransferase 14
Q9BX97	442	-0.896947	-0.756134	Plasmalemma vesicle-associated protein
Q8TCT6	385	-0.896935	-1.99659	Signal peptide peptidase-like 3
Q92575	508	-0.896908	0.584593	UBX domain-containing protein 4
Q96RD7	426	-0.896887	-1.12457	Pannexin-1
P31949	105	-0.896866	-1.23597	Protein S100-A11
Q14525	404	-0.896841	-1.68177	Keratin, type I cuticular Ha3-II
Q99880	126	-0.896839	-0.774446	Histone H2B type 1-L
P54252	364	-0.896813	-1.05237	Ataxin-3
P55010	431	-0.896797	-2.35905	Eukaryotic translation initiation factor 5
Q9Y530	152	-0.89676	-2.04832	O-acetyl-ADP-ribose deacetylase 1
O14558	160	-0.896743	-0.501609	Heat shock protein beta-6
Q9BTP6	218	-0.896699	-0.651249	Zinc finger BED domain-containing protein 2
O95868	133	-0.896645	-1.43064	Lymphocyte antigen 6 complex locus protein G6d
Q96D96	273	-0.896543	-0.399819	Voltage-gated hydrogen channel 1
Q9UJW9	196	-0.896486	-1.67082	SERTA domain-containing protein 3
P27797	417	-0.896474	0.847536	Calreticulin
Q6SPF0	538	-0.896307	-2.061	Atherin
Q13137	446	-0.896163	-1.31895	Calcium-binding and coiled-coil domain-containing protein 2
O75541	412	-0.896104	-1.40292	Zinc finger protein 821
A9UHW6	222	-0.896101	-1.58317	MIF4G domain-containing protein
Q9NP84	129	-0.896004	-0.700646	Tumor necrosis factor receptor superfamily member 12A
O95149	360	-0.895923	-1.15903	Snurportin-1
Q8NEB7	543	-0.895905	-0.212243	Acrosin-binding protein
P41162	512	-0.895868	-1.25584	ETS translocation variant 3
Q9BSY9	194	-0.895844	-0.751859	Desumoylating isopeptidase 2
A1Z1Q3	448	-0.895689	-0.876349	O-acetyl-ADP-ribose deacetylase MACROD2
P62847	133	-0.895609	-0.838514	40S ribosomal protein S24
P42677	84	-0.895485	-0.0662354	40S ribosomal protein S27
P78316	857	-0.895434	-1.59688	Nucleolar protein 14
P23327	699	-0.895423	-1.07212	Sarcoplasmic reticulum histidine-rich calcium-binding protein
Q9ULW3	272	-0.895357	-0.993139	Activator of basal transcription 1
Q8NBI3	349	-0.895204	-1.08702	Draxin
Q96GF1	192	-0.895177	-0.984926	E3 ubiquitin-protein ligase RNF185
Q9HCU9	246	-0.895089	-0.795283	Breast cancer metastasis-suppressor 1
Q9NP85	383	-0.89489	-0.783488	Podocin
Q8WVF5	259	-0.894866	-2.17384	BTB/POZ domain-containing protein KCTD4
P17542	331	-0.894818	-1.98224	T-cell acute lymphocytic leukemia protein 1
Q6NUK4	255	-0.894816	-1.95969	Receptor expression-enhancing protein 3
Q8N1G4	583	-0.894798	-0.56724	Leucine-rich repeat-containing protein 47
P02766	147	-0.894769	-1.03598	Transthyretin
Q8WXH4	323	-0.894699	-1.42741	Ankyrin repeat and SOCS box protein 11
P13284	250	-0.894668	-0.707765	Gamma-interferon-inducible lysosomal thiol reductase
Q6ZV77	190	-0.894614	-0.801088	Uncharacterized protein C9orf139
Q86Y27	43	-0.89451	-0.447134	B melanoma antigen 5
Q7Z4S9	175	-0.894482	-1.18782	SH2 domain-containing protein 6
P05112	153	-0.894479	-1.35564	Interleukin-4
P19875	107	-0.89439	-0.0169047	C-X-C motif chemokine 2
P20292	161	-0.894275	-1.1569	Arachidonate 5-lipoxygenase-activating protein
Q5J5C9	76	-0.894231	-1.2036	Beta-defensin 121
Q9Y397	364	-0.894211	-2.4448	Palmitoyltransferase ZDHHC9
Q99616	98	-0.894205	0.652294	C-C motif chemokine 13
P15311	586	-0.894171	-1.31533	Ezrin
Q1W4C9	94	-0.894132	-0.769211	Serine protease inhibitor Kazal-type 13
Q12796	327	-0.894124	-1.11208	Proline-rich nuclear receptor coactivator 1
Q8TBE1	160	-0.894041	-1.61919	Protein cornichon homolog 3
Q6GTX8	287	-0.893946	-1.2899	Leukocyte-associated immunoglobulin-like receptor 1
Q6ZW13	317	-0.893876	-1.1035	Uncharacterized protein C16orf86
Q02575	133	-0.893857	-1.08806	Helix-loop-helix protein 1
Q9BYV6	548	-0.893816	0.397024	Tripartite motif-containing protein 55
Q9H6V9	325	-0.893762	-0.778397	UPF0554 protein C2orf43
O95858	294	-0.893681	-1.71211	Tetraspanin-15
Q9P2U8	582	-0.893641	-1.9811	Vesicular glutamate transporter 2
P58876	126	-0.893635	-0.636531	Histone H2B type 1-D
A0PK11	232	-0.893577	-1.34876	Clarin-2
Q9BV40	100	-0.89349	-0.494261	Vesicle-associated membrane protein 8
P46778	160	-0.893455	-1.94909	60S ribosomal protein L21
Q8N7S6	290	-0.893406	-1.17741	Uncharacterized protein ARIH2OS
P50502	369	-0.893401	-1.24742	Hsc70-interacting protein
P30533	357	-0.893132	-1.19372	Alpha-2-macroglobulin receptor-associated protein
O15446	510	-0.893057	-0.822075	DNA-directed RNA polymerase I subunit RPA34
Q96A61	297	-0.893024	0.204887	Tripartite motif-containing protein 52
Q13190	355	-0.893015	-2.1038	Syntaxin-5
P09496	248	-0.892882	-1.26882	Clathrin light chain A
Q8NE71	845	-0.892841	-0.0933931	ATP-binding cassette sub-family F member 1
O00453	97	-0.892833	-0.602748	Leukocyte-specific transcript 1 protein
Q9NVM1	165	-0.892824	-0.657144	Protein eva-1 homolog B
Q9UK99	471	-0.89278	-0.0320953	F-box only protein 3
O43521	198	-0.892773	-1.35313	Bcl-2-like protein 11
P23284	216	-0.892758	-1.25248	Peptidyl-prolyl cis-trans isomerase B
Q9Y6J6	123	-0.892746	-0.603943	Potassium voltage-gated channel subfamily E member 2
Q8WVJ9	160	-0.892709	-0.999496	Twist-related protein 2
Q8N3Y7	309	-0.892621	-0.927582	Epidermal retinol dehydrogenase 2
Q9H0T7	212	-0.892609	-1.10525	Ras-related protein Rab-17
P10145	99	-0.892584	-0.503919	Interleukin-8
O96004	215	-0.89256	-0.868211	Heart- and neural crest derivatives-expressed protein 1
O15355	546	-0.892512	-0.903136	Protein phosphatase 1G
Q99592	522	-0.892446	-2.3853	Zinc finger and BTB domain-containing protein 18
Q9Y6Z7	277	-0.892417	-1.79912	Collectin-10
O60610	1272	-0.892285	-0.804465	Protein diaphanous homolog 1
P58062	85	-0.892255	-0.862353	Serine protease inhibitor Kazal-type 7
Q13072	43	-0.892212	-0.372407	B melanoma antigen 1
P48382	616	-0.892198	-1.17117	DNA-binding protein RFX5
Q5T3F8	832	-0.892131	-1.71839	Transmembrane protein 63B
Q6UWZ7	409	-0.892106	-0.841115	BRCA1-A complex subunit Abraxas
P26038	577	-0.8921	-0.600087	Moesin
Q9NSB2	600	-0.892033	-1.65513	Keratin, type II cuticular Hb4
O95104	1147	-0.891894	-2.07237	Splicing factor, arginine/serine-rich 15
Q96IZ7	334	-0.891834	-0.966977	Serine/Arginine-related protein 53
Q05901	458	-0.891792	-0.462229	Neuronal acetylcholine receptor subunit beta-3
P0CI26	452	-0.891749	-0.980067	Tripartite motif-containing protein 49C
Q15696	482	-0.891626	-1.25749	U2 small nuclear ribonucleoprotein auxiliary factor 35 kDa subunit-related protein 2
P50151	68	-0.89159	-0.531739	Guanine nucleotide-binding protein G(I)/G(S)/G(O) subunit gamma-10
Q86UV6	250	-0.891585	-1.42567	Tripartite motif-containing protein 74
O00194	218	-0.891551	-1.11062	Ras-related protein Rab-27B
Q9H098	131	-0.891507	-0.0570786	Protein FAM107B
Q5C9Z4	860	-0.891506	-1.96118	Nucleolar MIF4G domain-containing protein 1
Q96CT7	223	-0.891425	-0.664634	Coiled-coil domain-containing protein 124
O76021	490	-0.891405	-0.865961	Ribosomal L1 domain-containing protein 1
Q99460	953	-0.8914	-2.30593	26S proteasome non-ATPase regulatory subunit 1
Q8TBM8	379	-0.891332	-1.19448	DnaJ homolog subfamily B member 14
Q8IWN6	122	-0.891306	-1.15196	Protein FAM223A
P37198	522	-0.891291	-1.19952	Nuclear pore glycoprotein p62
Q5U5X0	104	-0.891288	0.0284823	Complex III assembly factor LYRM7
Q14206	197	-0.891197	-0.83453	Calcipressin-2
Q8N7C4	229	-0.891191	-2.32394	Transmembrane protein 217
Q15008	389	-0.891094	-0.540502	26S proteasome non-ATPase regulatory subunit 6
Q9Y237	131	-0.890976	-0.990279	Peptidyl-prolyl cis-trans isomerase NIMA-interacting 4
Q1ED39	458	-0.890961	-0.997768	Lysine-rich nucleolar protein 1
Q9HC57	220	-0.890944	-1.1381	WAP four-disulfide core domain protein 1
P61077	147	-0.89091	-1.28638	Ubiquitin-conjugating enzyme E2 D3
Q07325	125	-0.890848	0.504169	C-X-C motif chemokine 9
Q9H9H4	285	-0.890797	0.240585	Vacuolar protein sorting-associated protein 37B
Q96NT1	182	-0.890792	0.854272	Nucleosome assembly protein 1-like 5
Q7Z418	384	-0.890776	-0.749518	Potassium channel subfamily K member 18
P25686	324	-0.890693	-1.77665	DnaJ homolog subfamily B member 2
P51811	444	-0.890675	-1.3543	Membrane transport protein XK
Q0VAF6	134	-0.890666	-1.39783	Syncollin
O60814	126	-0.890666	-0.599775	Histone H2B type 1-K
P06899	126	-0.890587	-0.534445	Histone H2B type 1-J
O75586	246	-0.890579	-1.009	Mediator of RNA polymerase II transcription subunit 6
P55774	89	-0.890469	-1.44434	C-C motif chemokine 18
P41227	235	-0.890415	-1.43089	N-alpha-acetyltransferase 10
Q9BZM6	244	-0.890311	-1.09045	NKG2D ligand 1
Q86UN3	420	-0.890111	-1.48774	Reticulon-4 receptor-like 2
Q9Y6N9	552	-0.890096	-2.45818	Harmonin
Q9H6A0	471	-0.890075	-1.97933	DENN domain-containing protein 2D
O15235	138	-0.890011	-0.850152	28S ribosomal protein S12, mitochondrial
Q86UV7	250	-0.889839	-1.36982	Tripartite motif-containing protein 73
Q6PH81	154	-0.889786	-0.155806	UPF0547 protein C16orf87
P15515	57	-0.88974	-1.0299	Histatin-1
P11908	318	-0.889713	-2.44509	Ribose-phosphate pyrophosphokinase 2
Q8NI22	146	-0.889674	-0.412357	Multiple coagulation factor deficiency protein 2
P21127	795	-0.889647	0.13033	Cyclin-dependent kinase 11B
Q9H2J4	239	-0.889487	-1.00043	Phosducin-like protein 3
Q96PE7	176	-0.889463	-1.0439	Methylmalonyl-CoA epimerase, mitochondrial
O43257	154	-0.889414	-0.663006	Zinc finger HIT domain-containing protein 1
Q9NX14	153	-0.889366	-0.957659	NADH dehydrogenase [ubiquinone] 1 beta subcomplex subunit 11, mitochondrial
Q9BUW7	83	-0.889339	-0.3064	UPF0184 protein C9orf16
Q8IWC1	876	-0.889326	-1.92951	MAP7 domain-containing protein 3
Q15562	447	-0.889276	-1.4245	Transcriptional enhancer factor TEF-4
Q02338	343	-0.889172	-1.98318	D-beta-hydroxybutyrate dehydrogenase, mitochondrial
Q96AQ8	359	-0.889146	-1.51836	Mitochondrial calcium uniporter regulator 1
Q9Y388	322	-0.888996	-1.11088	RNA-binding motif protein, X-linked 2
A7MCY6	615	-0.888992	-0.452492	TANK-binding kinase 1-binding protein 1
P28161	218	-0.888872	-1.79104	Glutathione S-transferase Mu 2
Q075Z2	132	-0.888736	-1.39162	Binder of sperm protein homolog 1
Q07011	255	-0.88864	-0.714928	Tumor necrosis factor receptor superfamily member 9
Q9NQG1	85	-0.888611	-0.896914	Protein MANBAL
Q9Y383	392	-0.888608	-1.87641	Putative RNA-binding protein Luc7-like 2
Q9UK85	242	-0.888545	-0.115898	Dickkopf-like protein 1
Q14457	450	-0.88853	-1.66377	Beclin-1
P28335	458	-0.888527	-1.73876	5-hydroxytryptamine receptor 2C
Q6PCB8	327	-0.888496	-1.48824	Embigin
Q8N0U6	118	-0.888458	-1.21864	Putative uncharacterized protein encoded by LINC00518
Q6UX40	140	-0.888367	-1.46417	Transmembrane protein 107
O75474	233	-0.888362	-1.11751	GSK-3-binding protein FRAT2
Q8NDX2	589	-0.888342	-1.54325	Vesicular glutamate transporter 3
Q12972	351	-0.888332	-0.991766	Nuclear inhibitor of protein phosphatase 1
P49918	316	-0.888172	-1.09157	Cyclin-dependent kinase inhibitor 1C
P26583	209	-0.888164	-0.658823	High mobility group protein B2
P04141	144	-0.888145	-1.29897	Granulocyte-macrophage colony-stimulating factor
Q8NBJ4	401	-0.888113	-0.842462	Golgi membrane protein 1
Q6ZUL3	223	-0.887848	-0.196956	Uncharacterized protein C8orf86
Q9P1W3	806	-0.887719	-1.83315	Transmembrane protein 63C
Q15459	793	-0.887653	-1.15769	Splicing factor 3A subunit 1
P42830	114	-0.887629	0.48159	C-X-C motif chemokine 5
Q9NYW0	307	-0.887543	-1.1139	Taste receptor type 2 member 10
Q9BPZ3	127	-0.88744	0.84622	Polyadenylate-binding protein-interacting protein 2
O14974	1030	-0.887362	-0.774305	Protein phosphatase 1 regulatory subunit 12A
Q86SE8	214	-0.887358	1.98125	Nucleoplasmin-2
Q04118	309	-0.887289	-2.04145	Basic salivary proline-rich protein 3
P41236	205	-0.887185	-1.69292	Protein phosphatase inhibitor 2
Q9H8X9	412	-0.887177	-1.44762	Probable palmitoyltransferase ZDHHC11
O14880	152	-0.887112	-1.937	Microsomal glutathione S-transferase 3
Q9BQ08	111	-0.887062	-1.4861	Resistin-like beta
Q9NR28	239	-0.887016	0.141836	Diablo homolog, mitochondrial
Q07326	219	-0.887006	-1.72651	Phosphatidylinositol-glycan biosynthesis class F protein
Q8WXI9	593	-0.886901	-2.16347	Transcriptional repressor p66-beta
Q15043	492	-0.886889	-1.34698	Zinc transporter ZIP14
Q9BYD6	325	-0.886764	0.0891028	39S ribosomal protein L1, mitochondrial
Q92922	1105	-0.886683	-1.32562	SWI/SNF complex subunit SMARCC1
Q9BVA1	445	-0.886668	-2.54227	Tubulin beta-2B chain
Q86XH1	822	-0.886636	-0.700091	IQ and AAA domain-containing protein 1
Q96R05	134	-0.886625	-2.10526	Retinoid-binding protein 7
Q9H2Q1	129	-0.886607	-0.75991	Transmembrane protein 133
Q9NRW4	184	-0.886607	-0.964664	Dual specificity protein phosphatase 22
Q9NPB0	183	-0.886571	0.134924	SAYSvFN domain-containing protein 1
Q9Y4W6	797	-0.886522	-2.12608	AFG3-like protein 2
Q8N5M1	289	-0.886448	-1.4431	ATP synthase mitochondrial F1 complex assembly factor 2
Q96DN5	1066	-0.886282	-1.91536	WD repeat-containing protein 67
Q5T481	1227	-0.886268	-2.81091	RNA-binding protein 20
Q8N5G2	664	-0.88619	1.33962	Macoilin
Q9UBK9	157	-0.88611	-1.09754	Protein UXT
Q7KYR7	527	-0.886067	-1.50951	Butyrophilin subfamily 2 member A1
Q96KC8	554	-0.886045	-0.0556468	DnaJ homolog subfamily C member 1
P13987	128	-0.88601	-0.312527	CD59 glycoprotein
Q9H3Z4	198	-0.88588	-0.00678038	DnaJ homolog subfamily C member 5
Q8NEX5	89	-0.88582	-0.989533	Protein WFDC9
O00526	184	-0.885704	-1.78587	Uroplakin-2
Q6PRD7	247	-0.885677	-1.63447	Cementoblastoma-derived protein 1
Q9NX18	166	-0.885674	-0.0453594	Succinate dehydrogenase assembly factor 2, mitochondrial
Q8WXD5	167	-0.885635	-1.49428	Gem-associated protein 6
Q9H4B7	451	-0.885627	-2.27264	Tubulin beta-1 chain
Q86V35	215	-0.88562	-0.997523	Calcium-binding protein 7
Q9NYZ1	205	-0.885617	-0.600701	Golgi apparatus membrane protein TVP23 homolog B
Q96GL9	167	-0.885582	-1.06321	Protein FAM163A
Q96Q35	445	-0.885509	-1.02842	Amyotrophic lateral sclerosis 2 chromosomal region candidate gene 12 protein
P23759	520	-0.885488	-1.10446	Paired box protein Pax-7
Q9NXB9	296	-0.885422	-1.02267	Elongation of very long chain fatty acids protein 2
P35241	583	-0.885398	-0.491025	Radixin
A6NGB9	483	-0.885388	-0.740004	WAS/WASL-interacting protein family member 3
Q7Z7J7	247	-0.885346	-1.49584	Lipoma HMGIC fusion partner-like 4 protein
Q53H80	203	-0.885313	0.720708	Akirin-2
Q14714	243	-0.885306	-0.62719	Sarcospan
P02008	142	-0.885292	-1.9014	Hemoglobin subunit zeta
P36954	125	-0.885094	-1.5097	DNA-directed RNA polymerase II subunit RPB9
Q6Y7W6	1299	-0.885081	-0.368555	PERQ amino acid-rich with GYF domain-containing protein 2
O95619	227	-0.88503	-1.16848	YEATS domain-containing protein 4
Q9BXJ5	285	-0.885012	-1.42572	Complement C1q tumor necrosis factor-related protein 2
B7ZAP0	253	-0.884947	-1.37715	Rab GTPase-activating protein 1-like, isoform 10
P0CI25	452	-0.884947	-0.877823	Tripartite motif-containing protein 49
O76014	449	-0.884932	-1.01121	Keratin, type I cuticular Ha7
Q01524	100	-0.884885	-0.442184	Defensin-6
Q96QR1	104	-0.884873	-0.553973	Secretoglobin family 3A member 1
Q5J8M3	183	-0.884825	-1.82277	ER membrane protein complex subunit 4
Q8N6U8	529	-0.884794	-2.68261	G-protein coupled receptor 161
Q9P0L0	249	-0.884604	-0.88352	Vesicle-associated membrane protein-associated protein A
Q5U4P2	390	-0.884596	-1.68424	Aspartate beta-hydroxylase domain-containing protein 1
Q99674	301	-0.884594	0.36009	Cell growth regulator with EF hand domain protein 1
P11230	501	-0.884568	-1.84679	Acetylcholine receptor subunit beta
P54851	167	-0.884549	-0.700234	Epithelial membrane protein 2
Q9H788	454	-0.884529	-1.29139	SH2 domain-containing protein 4A
Q99075	208	-0.884481	-0.113776	Proheparin-binding EGF-like growth factor
Q9NQ92	184	-0.88443	-0.131355	Coordinator of PRMT5 and differentiation stimulator
P13805	278	-0.884366	-1.29752	Troponin T, slow skeletal muscle
P61278	116	-0.884351	-0.706763	Somatostatin
Q58FG0	334	-0.884292	0.404642	Putative heat shock protein HSP 90-alpha A5
Q8IXL7	192	-0.88428	-0.704417	Methionine-R-sulfoxide reductase B3
P43359	124	-0.884233	-0.921761	Melanoma-associated antigen 5
O95807	157	-0.884116	-1.63523	Transmembrane protein 50A
P17861	261	-0.884113	0.158447	X-box-binding protein 1
Q9NZ42	101	-0.883981	-0.904248	Gamma-secretase subunit PEN-2
Q96DB5	314	-0.883973	-2.07063	Regulator of microtubule dynamics protein 1
P63218	68	-0.883921	-0.863859	Guanine nucleotide-binding protein G(I)/G(S)/G(O) subunit gamma-5
Q8WV99	257	-0.883913	-1.88651	AN1-type zinc finger protein 2B
P10966	210	-0.883894	-1.73468	T-cell surface glycoprotein CD8 beta chain
O43186	299	-0.883873	-1.38787	Cone-rod homeobox protein
Q8WYA6	563	-0.883857	-1.34317	Beta-catenin-like protein 1
Q11201	340	-0.883856	-2.03556	CMP-N-acetylneuraminate-beta-galactosamide-alpha-2,3-sialyltransferase 1
P32418	973	-0.883849	-1.25574	Sodium/calcium exchanger 1
Q6ZSG1	346	-0.883841	-0.465581	RING finger protein 165
Q7LGC8	479	-0.883816	-2.0026	Carbohydrate sulfotransferase 3
Q96MG2	331	-0.883621	0.189243	Junctional sarcoplasmic reticulum protein 1
O00258	174	-0.883606	-0.561903	Tail-anchored protein insertion receptor WRB
Q96F63	343	-0.883518	-0.894563	Coiled-coil domain-containing protein 97
Q13258	359	-0.883517	-1.34722	Prostaglandin D2 receptor
O95968	90	-0.883286	1.31018	Secretoglobin family 1D member 1
P83731	157	-0.883258	-1.48363	60S ribosomal protein L24
P52945	283	-0.883194	-0.851628	Pancreas/duodenum homeobox protein 1
P35367	487	-0.883087	-1.23172	Histamine H1 receptor
Q7RTY1	509	-0.883012	-1.50907	Monocarboxylate transporter 9
P46783	165	-0.882979	-1.59348	40S ribosomal protein S10
Q86Y22	540	-0.882978	-1.35982	Collagen alpha-1(XXIII) chain
Q71UM5	84	-0.882923	0.378299	40S ribosomal protein S27-like
Q14088	237	-0.882902	-1.67841	Ras-related protein Rab-33A
A1A4T8	154	-0.882901	-1.26003	Uncharacterized protein C14orf182
P09683	121	-0.882798	-0.885707	Secretin
P09429	215	-0.882776	0.139289	High mobility group protein B1
A8MQB3	221	-0.882754	-0.667328	Uncharacterized protein C17orf51
Q5VUE5	145	-0.882687	-1.01894	Uncharacterized protein C1orf53
Q96KR6	192	-0.882685	-0.239252	Protein FAM210B
Q8IWD4	279	-0.882652	-0.76012	Coiled-coil domain-containing protein 117
Q6UWQ7	119	-0.8826	-0.598184	Insulin growth factor-like family member 2
O60493	162	-0.882531	-2.32846	Sorting nexin-3
Q9BYC8	188	-0.88252	-1.04063	39S ribosomal protein L32, mitochondrial
O14979	420	-0.882514	-1.50597	Heterogeneous nuclear ribonucleoprotein D-like
Q9H4T2	348	-0.88249	-1.17927	Zinc finger and SCAN domain-containing protein 16
O95347	1197	-0.882476	-0.564559	Structural maintenance of chromosomes protein 2
P37275	1124	-0.88238	0.874576	Zinc finger E-box-binding homeobox 1
Q8N6L0	562	-0.88232	-1.22842	Protein KASH5
Q08E93	113	-0.882281	-1.1811	Protein FAM27E3
Q8TD86	181	-0.882238	-0.478383	Calmodulin-like protein 6
Q96EY8	250	-0.882231	-1.4264	Cob(I)yrinic acid a,c-diamide adenosyltransferase, mitochondrial
Q3KNT9	176	-0.882135	-1.06767	Transmembrane protein 95
Q9UBC7	116	-0.88211	-0.291437	Galanin-like peptide
O15234	703	-0.882091	-0.172922	Protein CASC3
Q8NHV1	300	-0.882056	-0.621233	GTPase IMAP family member 7
P51531	1590	-0.882037	-2.13756	Probable global transcription activator SNF2L2
Q8N0W5	287	-0.88203	-1.21302	IQ domain-containing protein K
Q9H478	68	-0.882026	-0.0338164	KCNQ1 downstream neighbor protein
Q9Y2X8	147	-0.881962	-1.20658	Ubiquitin-conjugating enzyme E2 D4
P23942	346	-0.881928	-1.81776	Peripherin-2
P02746	253	-0.881924	-0.799352	Complement C1q subcomponent subunit B
O00287	272	-0.881858	-1.24021	Regulatory factor X-associated protein
Q9BS16	269	-0.881809	-1.34251	Centromere protein K
P10600	412	-0.881801	-0.451105	Transforming growth factor beta-3
Q9HAT8	420	-0.881787	-2.16165	E3 ubiquitin-protein ligase pellino homolog 2
Q9ULK5	521	-0.881711	-0.315787	Vang-like protein 2
Q92537	303	-0.881709	-1.49047	Uncharacterized protein KIAA0247
Q9NXE8	425	-0.881648	-1.42059	Pre-mRNA-splicing factor CWC25 homolog
O15127	329	-0.881612	-1.53414	Secretory carrier-associated membrane protein 2
O14613	210	-0.881611	-1.69228	Cdc42 effector protein 2
O14561	156	-0.881576	-0.426217	Acyl carrier protein, mitochondrial
Q8WUQ7	758	-0.881496	-1.87274	Cactin
O14576	645	-0.881475	-0.0842636	Cytoplasmic dynein 1 intermediate chain 1
Q04743	252	-0.881425	0.15525	Homeobox protein EMX2
Q687X5	459	-0.88137	-1.66417	Metalloreductase STEAP4
Q9GZZ0	328	-0.881357	-1.38653	Homeobox protein Hox-D1
Q6PEY0	223	-0.881334	-0.872275	Gap junction beta-7 protein
Q3KNW5	377	-0.881223	-2.28161	Solute carrier family 10 member 6
P21854	359	-0.881204	-1.40106	B-cell differentiation antigen CD72
Q16637	294	-0.881078	-0.35089	Survival motor neuron protein
Q9H061	195	-0.881077	-1.20547	Transmembrane protein 126A
Q96B36	256	-0.881031	-1.48963	Proline-rich AKT1 substrate 1
O60840	1977	-0.880974	-0.455904	Voltage-dependent L-type calcium channel subunit alpha-1F
Q86UD5	537	-0.88094	-1.88039	Mitochondrial sodium/hydrogen exchanger 9B2
Q8TAP4	145	-0.880791	-0.893031	LIM domain only protein 3
Q9BUQ8	820	-0.880787	-1.22618	Probable ATP-dependent RNA helicase DDX23
Q8NEA5	215	-0.880777	0.135189	Uncharacterized protein C19orf18
P05423	398	-0.88076	-0.443706	DNA-directed RNA polymerase III subunit RPC4
P11684	91	-0.880743	-0.509875	Uteroglobin
Q8N126	398	-0.880725	-1.77079	Cell adhesion molecule 3
Q6UXV1	221	-0.880628	-1.38412	Izumo sperm-egg fusion protein 2
O75712	270	-0.880548	0.0186733	Gap junction beta-3 protein
Q9Y675	71	-0.880502	-0.656999	SNRPN upstream reading frame protein
Q9UER7	740	-0.880493	0.00861118	Death domain-associated protein 6
Q6UXK2	745	-0.880464	-0.714618	Immunoglobulin superfamily containing leucine-rich repeat protein 2
P32745	418	-0.880436	0.39151	Somatostatin receptor type 3
O75715	221	-0.880281	-0.380689	Epididymal secretory glutathione peroxidase
Q8N9K7	121	-0.880261	-0.835602	Uncharacterized protein KIAA1456
P22676	271	-0.880243	-1.68577	Calretinin
P62258	255	-0.88015	-0.227136	14-3-3 protein epsilon
Q96L11	122	-0.880144	1.39653	Uncharacterized protein C7orf34
Q9NYB0	399	-0.880138	-1.92531	Telomeric repeat-binding factor 2-interacting protein 1
Q04917	246	-0.880065	-0.558861	14-3-3 protein eta
Q6UN15	594	-0.880055	-1.17614	Pre-mRNA 3'-end-processing factor FIP1
Q9BY60	117	-0.880042	-0.7017	Gamma-aminobutyric acid receptor-associated protein-like 3
Q86VD5	369	-0.880033	-1.03164	NPIP-like protein 1
P35070	178	-0.88	0.263761	Probetacellulin
O75190	326	-0.879979	-1.38266	DnaJ homolog subfamily B member 6
Q08708	224	-0.87997	-1.23297	CMRF35-like molecule 6
Q9BZL3	60	-0.879959	-0.832399	Small integral membrane protein 3
P60880	206	-0.87992	-1.07566	Synaptosomal-associated protein 25
P36382	358	-0.879844	-1.40307	Gap junction alpha-5 protein
Q9GZM5	350	-0.879831	-0.447157	Protein YIPF3
P08700	152	-0.879751	-1.11181	Interleukin-3
P49418	695	-0.879701	-1.95419	Amphiphysin
Q8N9N7	239	-0.879682	-1.08569	Leucine-rich repeat-containing protein 57
O75940	238	-0.879533	-0.9051	Survival of motor neuron-related-splicing factor 30
Q96MV8	337	-0.879523	-0.285871	Palmitoyltransferase ZDHHC15
O95926	243	-0.879488	-1.19476	Pre-mRNA-splicing factor SYF2
Q15059	726	-0.879424	-1.16371	Bromodomain-containing protein 3
P08670	466	-0.879396	-0.138678	Vimentin
Q9BTA0	163	-0.879324	-0.50927	Protein FAM167B
Q9HAU5	1272	-0.879315	1.51586	Regulator of nonsense transcripts 2
Q68DH5	695	-0.879254	-0.0513261	LMBR1 domain-containing protein 2
Q9Y5V0	76	-0.87919	-0.436439	Zinc finger protein 706
P33897	745	-0.879141	-2.4194	ATP-binding cassette sub-family D member 1
Q9H6E4	229	-0.879102	-0.468352	Coiled-coil domain-containing protein 134
Q9UF47	199	-0.879064	-0.645466	DnaJ homolog subfamily C member 5B
Q96RT6	745	-0.878933	0.117002	cTAGE family member 2
Q15435	360	-0.878919	-1.45094	Protein phosphatase 1 regulatory subunit 7
Q96DF8	476	-0.878872	-1.39302	Protein DGCR14
Q5U3C3	297	-0.878796	-1.41206	Transmembrane protein 164
P60568	153	-0.87874	-1.24729	Interleukin-2
Q9BRQ6	235	-0.878738	-0.677651	Coiled-coil-helix-coiled-coil-helix domain-containing protein 6, mitochondrial
Q9BRZ2	755	-0.878726	-0.206388	E3 ubiquitin-protein ligase TRIM56
Q8TAE8	222	-0.878681	-0.750556	Growth arrest and DNA damage-inducible proteins-interacting protein 1
Q8N4Q1	142	-0.878667	-0.673994	Mitochondrial intermembrane space import and assembly protein 40
Q9NRR3	84	-0.878544	-1.76566	CDC42 small effector protein 2
Q99679	349	-0.878543	-1.78835	Probable G-protein coupled receptor 21
Q92558	559	-0.878512	1.82738	Wiskott-Aldrich syndrome protein family member 1
Q9NRX6	74	-0.878507	0.490565	Protein kish-B
O94886	807	-0.878479	-1.97367	Transmembrane protein 63A
Q9UNL2	185	-0.878428	1.22464	Translocon-associated protein subunit gamma
Q9UBP9	304	-0.87837	-1.24237	PTB domain-containing engulfment adapter protein 1
P62877	108	-0.878308	-1.00245	E3 ubiquitin-protein ligase RBX1
Q8WTZ3	238	-0.878297	-1.14732	Zinc finger protein ENSP00000375192
Q9NQ29	371	-0.878286	-1.63254	Putative RNA-binding protein Luc7-like 1
O60812	293	-0.878195	-1.10837	Heterogeneous nuclear ribonucleoprotein C-like 1
Q9GZM8	345	-0.878111	-0.954588	Nuclear distribution protein nudE-like 1
Q9NYY1	176	-0.877986	-0.847872	Interleukin-20
O00461	696	-0.877977	1.2438	Golgi integral membrane protein 4
Q96L12	384	-0.877945	-1.2198	Calreticulin-3
Q9C086	356	-0.877942	-0.430562	INO80 complex subunit B
P09466	180	-0.87786	-1.32003	Glycodelin
P49137	400	-0.877836	-1.60473	MAP kinase-activated protein kinase 2
Q15811	1721	-0.877788	-1.25934	Intersectin-1
Q96DZ1	483	-0.877772	-1.13111	Endoplasmic reticulum lectin 1
Q14152	1382	-0.877706	-1.80997	Eukaryotic translation initiation factor 3 subunit A
Q9NUE0	388	-0.877693	-1.30453	Palmitoyltransferase ZDHHC18
Q9Y458	520	-0.877686	-0.933322	T-box transcription factor TBX22
Q9Y6I3	576	-0.877668	-1.55231	Epsin-1
A2RUU4	121	-0.877616	0.940225	Colipase-like protein 1
Q92769	488	-0.877589	-1.74308	Histone deacetylase 2
Q8N4V2	548	-0.877574	-1.25887	Synaptic vesicle 2-related protein
Q8TAG5	236	-0.877486	-1.104	V-set and transmembrane domain-containing protein 2A
Q96AM1	343	-0.877455	-1.1689	Mas-related G-protein coupled receptor member F
Q8N1L9	274	-0.877416	-0.615766	Basic leucine zipper transcriptional factor ATF-like 2
Q15233	471	-0.877365	-1.70036	Non-POU domain-containing octamer-binding protein
Q08722	323	-0.877348	-0.524139	Leukocyte surface antigen CD47
P01303	97	-0.877264	-0.863161	Pro-neuropeptide Y
P11226	248	-0.877249	-1.41408	Mannose-binding protein C
Q8WVP7	490	-0.877245	-1.36739	Limb region 1 protein homolog
Q9Y6K9	419	-0.877209	-1.12822	NF-kappa-B essential modulator
P35232	272	-0.877196	-1.27624	Prohibitin
P35663	651	-0.877174	2.23632	Cylicin-1
P22732	501	-0.877104	-1.23032	Solute carrier family 2, facilitated glucose transporter member 5
Q8TCG1	905	-0.877047	-0.321187	Protein CIP2A
O43286	388	-0.877013	-2.39264	Beta-1,4-galactosyltransferase 5
Q53HC0	331	-0.876995	-0.8348	Coiled-coil domain-containing protein 92
Q96EL3	112	-0.876963	-1.63077	39S ribosomal protein L53, mitochondrial
Q8WWY3	499	-0.876914	-2.68523	U4/U6 small nuclear ribonucleoprotein Prp31
Q9NWK9	470	-0.876898	-0.621335	Box C/D snoRNA protein 1
Q13113	114	-0.876759	-0.523179	PDZK1-interacting protein 1
Q9BVC6	243	-0.876735	-0.528918	Transmembrane protein 109
Q12905	390	-0.876705	-0.20293	Interleukin enhancer-binding factor 2
Q9BXJ1	281	-0.876647	-1.24324	Complement C1q tumor necrosis factor-related protein 1
Q8ND24	703	-0.876644	-0.733036	RING finger protein 214
Q86T65	1068	-0.876637	-2.22964	Disheveled-associated activator of morphogenesis 2
Q9H173	461	-0.876611	-0.671862	Nucleotide exchange factor SIL1
Q9UI14	185	-0.87659	-0.74147	Prenylated Rab acceptor protein 1
P07237	508	-0.876576	-2.32779	Protein disulfide-isomerase
Q8WYR4	309	-0.876501	-1.11062	Radial spoke head 1 homolog
Q5EG05	197	-0.876498	-0.405301	Caspase recruitment domain-containing protein 16
Q5VTL8	546	-0.876431	-1.15966	Pre-mRNA-splicing factor 38B
Q9Y6R1	1079	-0.876384	-1.21092	Electrogenic sodium bicarbonate cotransporter 1
Q9BW71	556	-0.876324	-1.7312	HIRA-interacting protein 3
Q8IY82	874	-0.876248	-1.2024	Coiled-coil domain-containing protein lobo homolog
Q16635	292	-0.876208	-0.972316	Tafazzin
Q8TAA1	199	-0.876198	-1.13517	Probable ribonuclease 11
Q8IUB5	93	-0.876026	0.447354	WAP four-disulfide core domain protein 13
Q9NQ25	335	-0.875952	-1.36524	SLAM family member 7
Q5T442	439	-0.875894	0.84231	Gap junction gamma-2 protein
P48061	93	-0.875882	-1.07426	Stromal cell-derived factor 1
P57730	90	-0.875878	-0.296317	Caspase recruitment domain-containing protein 18
Q9P2X7	70	-0.875853	-0.655597	Deleted in esophageal cancer 1
P16949	149	-0.875845	0.401004	Stathmin
Q9UQ13	582	-0.875829	0.0597632	Leucine-rich repeat protein SHOC-2
Q7L4S7	300	-0.875787	-1.19081	Protein ARMCX6
O43805	119	-0.87572	0.420603	Sjoegren syndrome nuclear autoantigen 1
P50914	215	-0.875594	-1.39509	60S ribosomal protein L14
A1E959	279	-0.875566	-1.56571	Odontogenic ameloblast-associated protein
Q96G97	398	-0.875544	-0.693246	Seipin
Q86VF5	341	-0.875484	-1.27	2-acylglycerol O-acyltransferase 3
Q5GH70	373	-0.875478	-1.07322	XK-related protein 9
O43167	697	-0.875402	-2.3787	Zinc finger and BTB domain-containing protein 24
Q8N2X6	119	-0.875394	-0.533871	Uncharacterized protein C5orf55
Q8N7H5	531	-0.875393	-1.06297	RNA polymerase II-associated factor 1 homolog
Q9H1J1	476	-0.875389	-1.4183	Regulator of nonsense transcripts 3A
Q9H2H9	487	-0.875362	-1.53349	Sodium-coupled neutral amino acid transporter 1
Q9H374	83	-0.875357	0.574176	Uncharacterized protein PRO1102
O95630	424	-0.875347	0.411479	STAM-binding protein
Q9GZT6	254	-0.875237	-1.32431	Coiled-coil domain-containing protein 90B, mitochondrial
Q96SJ8	248	-0.875216	-1.155	Tetraspanin-18
P16410	223	-0.875208	-0.928427	Cytotoxic T-lymphocyte protein 4
Q16236	605	-0.875198	-1.40564	Nuclear factor erythroid 2-related factor 2
Q9HCE9	1232	-0.875183	-0.912337	Anoctamin-8
Q99805	663	-0.875154	-0.90766	Transmembrane 9 superfamily member 2
Q92784	378	-0.875147	-1.769	Zinc finger protein DPF3
P28702	533	-0.875128	-0.576628	Retinoic acid receptor RXR-beta
P60891	318	-0.875104	-1.99713	Ribose-phosphate pyrophosphokinase 1
Q8N443	379	-0.875053	-2.19195	RIB43A-like with coiled-coils protein 1
P78413	519	-0.87501	-2.62968	Iroquois-class homeodomain protein IRX-4
A4D1E1	1349	-0.874927	-2.50283	Zinc finger protein 804B
Q9ULC4	181	-0.874907	-1.39099	Malignant T-cell-amplified sequence 1
Q8IY50	421	-0.87489	-1.72039	Solute carrier family 35 member F3
O75844	475	-0.874862	0.786219	CAAX prenyl protease 1 homolog
P19105	171	-0.874847	-1.63671	Myosin regulatory light chain 12A
Q14699	578	-0.874787	-1.32968	Raftlin
Q92889	916	-0.874783	-0.439758	DNA repair endonuclease XPF
Q96QR8	312	-0.874751	-1.67504	Transcriptional activator protein Pur-beta
P02708	482	-0.87473	-1.41193	Acetylcholine receptor subunit alpha
P36957	453	-0.8747	-0.579461	Dihydrolipoyllysine-residue succinyltransferase component of 2-oxoglutarate dehydrogenase complex, mitochondrial
O75607	178	-0.874656	0.299921	Nucleoplasmin-3
Q8WVQ1	401	-0.874585	-1.25292	Soluble calcium-activated nucleotidase 1
Q9BQG2	462	-0.874538	-1.70614	Peroxisomal NADH pyrophosphatase NUDT12
Q8WVH0	158	-0.874535	-0.656154	Complexin-3
Q9UDX5	166	-0.874528	-1.50078	Mitochondrial fission process protein 1
Q9NQS5	396	-0.874465	-0.973101	G-protein coupled receptor 84
P28360	297	-0.874458	-1.46864	Homeobox protein MSX-1
Q93062	196	-0.874409	-0.337867	RNA-binding protein with multiple splicing
Q6P1K2	205	-0.874364	-0.427117	Polyamine-modulated factor 1
Q6NXT6	567	-0.874359	-0.484451	Transmembrane anterior posterior transformation protein 1 homolog
O43927	109	-0.874359	-0.270403	C-X-C motif chemokine 13
Q8WV74	236	-0.874351	-1.52483	Nucleoside diphosphate-linked moiety X motif 8, mitochondrial
Q9P1T7	246	-0.874307	-0.441689	MyoD family inhibitor domain-containing protein
O95139	128	-0.874231	-0.718256	NADH dehydrogenase [ubiquinone] 1 beta subcomplex subunit 6
P19419	428	-0.874216	0.186258	ETS domain-containing protein Elk-1
Q6U949	168	-0.874173	-0.395777	Putative insulin-like growth factor 2 antisense gene protein
P12838	97	-0.874113	-0.468164	Neutrophil defensin 4
Q9BZD6	226	-0.87408	-1.03275	Transmembrane gamma-carboxyglutamic acid protein 4
Q9NRS6	342	-0.874079	-0.756141	Sorting nexin-15
P49703	201	-0.874033	-1.10345	ADP-ribosylation factor-like protein 4D
P26447	101	-0.873958	-0.703155	Protein S100-A4
Q9NUN5	540	-0.873858	-0.504949	Probable lysosomal cobalamin transporter
Q9C0J9	482	-0.873826	-0.643399	Class E basic helix-loop-helix protein 41
Q8TF63	244	-0.873826	-1.57859	Dendritic cell nuclear protein 1
Q16534	295	-0.873822	-1.06561	Hepatic leukemia factor
Q9BZF9	1416	-0.873802	-2.03447	Uveal autoantigen with coiled-coil domains and ankyrin repeats
P04085	211	-0.873797	-1.46449	Platelet-derived growth factor subunit A
Q8TDN7	264	-0.873704	-1.75327	Alkaline ceramidase 1
Q9Y275	285	-0.873617	-0.278664	Tumor necrosis factor ligand superfamily member 13B
Q9BZ01	182	-0.873615	1.13834	Protein FRG1B
O75947	161	-0.873594	-0.941451	ATP synthase subunit d, mitochondrial
O95183	116	-0.87359	-0.895667	Vesicle-associated membrane protein 5
Q8TCC7	542	-0.873544	-1.36608	Solute carrier family 22 member 8
Q9Y6V7	483	-0.873526	-1.17413	Probable ATP-dependent RNA helicase DDX49
Q9UHV2	236	-0.873479	0.264679	SERTA domain-containing protein 1
Q16676	465	-0.873461	-0.748266	Forkhead box protein D1
P48745	357	-0.873459	-2.02206	Protein NOV homolog
P63165	101	-0.873402	0.152625	Small ubiquitin-related modifier 1
P36405	182	-0.873384	-1.64748	ADP-ribosylation factor-like protein 3
Q12999	210	-0.873354	-1.70765	Tetraspanin-31
P08172	466	-0.873311	-1.19017	Muscarinic acetylcholine receptor M2
P27695	318	-0.87326	-1.06116	DNA-(apurinic or apyrimidinic site) lyase
Q12981	228	-0.873246	-0.633896	Vesicle transport protein SEC20
Q9BY12	1400	-0.873244	0.323845	S phase cyclin A-associated protein in the endoplasmic reticulum
O75367	372	-0.873227	-0.532097	Core histone macro-H2A.1
Q8WUM9	679	-0.873226	-2.02375	Sodium-dependent phosphate transporter 1
P40429	203	-0.873188	-0.46875	60S ribosomal protein L13a
P57053	126	-0.873074	-0.625941	Histone H2B type F-S
Q96L08	255	-0.873063	-2.63562	Sushi domain-containing protein 3
Q13569	410	-0.873061	-0.26818	G/T mismatch-specific thymine DNA glycosylase
O15037	678	-0.873037	-0.567061	Protein KHNYN
P35219	290	-0.873015	-0.0980114	Carbonic anhydrase-related protein
A1L453	326	-0.873005	-1.6652	Serine protease 38
Q9UPR5	921	-0.872972	-1.53691	Sodium/calcium exchanger 2
Q86XJ0	350	-0.872935	-1.95706	Calcium homeostasis modulator protein 3
Q8WV44	630	-0.872909	0.349337	E3 ubiquitin-protein ligase TRIM41
P59543	309	-0.872901	0.0338895	Taste receptor type 2 member 20
O14668	218	-0.872896	-0.424394	Transmembrane gamma-carboxyglutamic acid protein 1
Q96A05	226	-0.872893	-0.413242	V-type proton ATPase subunit E 2
Q9BQ67	446	-0.872856	-1.04911	Glutamate-rich WD repeat-containing protein 1
Q7L2Z9	268	-0.872688	-0.490945	Centromere protein Q
Q9Y5J6	103	-0.87267	-1.37641	Mitochondrial import inner membrane translocase subunit Tim10 B
Q9H1M0	184	-0.872668	-1.11822	Nucleoporin-62 C-terminal-like protein
Q8N9I0	419	-0.872652	-1.7253	Synaptotagmin-2
P05026	303	-0.87256	-1.1006	Sodium/potassium-transporting ATPase subunit beta-1
Q8TDY3	377	-0.872496	-1.80013	Actin-related protein T2
P32243	289	-0.87249	-0.229113	Homeobox protein OTX2
Q9Y661	456	-0.872478	-2.63227	Heparan sulfate glucosamine 3-O-sulfotransferase 4
Q9UI09	145	-0.872434	-1.23382	NADH dehydrogenase [ubiquinone] 1 alpha subcomplex subunit 12
O43159	456	-0.872434	-1.13033	Ribosomal RNA-processing protein 8
A8K8V0	405	-0.872396	-1.00147	Zinc finger protein 785
Q9NX20	251	-0.872375	-1.0989	39S ribosomal protein L16, mitochondrial
P57773	515	-0.872339	-1.30166	Gap junction alpha-9 protein
Q9UI95	211	-0.872305	-1.28198	Mitotic spindle assembly checkpoint protein MAD2B
Q13509	450	-0.872293	-1.81246	Tubulin beta-3 chain
Q9P287	314	-0.872292	0.144988	BRCA2 and CDKN1A-interacting protein
Q9Y5J3	304	-0.872288	-0.935487	Hairy/enhancer-of-split related with YRPW motif protein 1
P18859	108	-0.872266	-0.413422	ATP synthase-coupling factor 6, mitochondrial
P20226	339	-0.872265	-0.430541	TATA-box-binding protein
P56180	551	-0.872237	-1.9273	Putative tyrosine-protein phosphatase TPTE
A1A519	330	-0.872221	-0.40869	Protein FAM170A
Q8TBN0	382	-0.872215	-0.63077	Guanine nucleotide exchange factor for Rab-3A
Q5JX71	171	-0.872212	-0.847472	Protein FAM209A
Q7Z6W7	309	-0.872177	-1.69739	DnaJ homolog subfamily B member 7
O75690	187	-0.872146	0.0797205	Keratin-associated protein 5-8
Q6ZT52	329	-0.872145	-1.37886	Protein FAM43B
Q99697	317	-0.872081	-0.17363	Pituitary homeobox 2
P37287	484	-0.872051	-1.71309	Phosphatidylinositol N-acetylglucosaminyltransferase subunit A
P58512	204	-0.872022	-1.14862	Uncharacterized protein C21orf67
Q8N474	314	-0.872004	-0.812398	Secreted frizzled-related protein 1
Q9H300	379	-0.872004	-1.99785	Presenilins-associated rhomboid-like protein, mitochondrial
Q9BQI9	281	-0.871997	-1.22643	Nuclear receptor-interacting protein 2
O15259	732	-0.871951	0.769909	Nephrocystin-1
O75323	286	-0.871908	-2.23668	Protein NipSnap homolog 2
O76024	890	-0.871893	-1.95561	Wolframin
Q9NR33	117	-0.871833	-0.730773	DNA polymerase epsilon subunit 4
P19876	107	-0.871825	-0.218901	C-X-C motif chemokine 3
Q9UGU5	601	-0.871794	-0.410431	HMG domain-containing protein 4
Q96PH6	123	-0.871781	-0.372776	Beta-defensin 118
Q92527	254	-0.871736	-0.543374	Ankyrin repeat domain-containing protein 7
Q9BRT2	126	-0.871713	-1.15369	Mitochondrial nucleoid factor 1
P0DL12	118	-0.87169	0.581371	Small integral membrane protein 17
P58004	480	-0.871627	-2.55992	Sestrin-2
Q9BWQ8	316	-0.871624	-1.07897	Protein lifeguard 2
P20042	333	-0.871607	-0.72551	Eukaryotic translation initiation factor 2 subunit 2
Q16589	344	-0.871554	-2.28182	Cyclin-G2
Q9H3J6	166	-0.871552	1.04957	Probable peptide chain release factor C12orf65, mitochondrial
Q9UBH6	696	-0.871543	-0.165114	Xenotropic and polytropic retrovirus receptor 1
Q9UL40	294	-0.871504	-1.66299	Zinc finger protein 346
Q9NZ09	502	-0.871473	-1.05303	Ubiquitin-associated protein 1
O14649	394	-0.871407	-1.37714	Potassium channel subfamily K member 3
Q13671	783	-0.87134	-1.70691	Ras and Rab interactor 1
Q96NY7	704	-0.871335	-1.81923	Chloride intracellular channel protein 6
P17568	137	-0.871241	0.00770663	NADH dehydrogenase [ubiquinone] 1 beta subcomplex subunit 7
Q00169	270	-0.871194	-0.998491	Phosphatidylinositol transfer protein alpha isoform
Q13885	445	-0.871149	-2.24934	Tubulin beta-2A chain
O00567	594	-0.87104	-0.706971	Nucleolar protein 56
Q86X53	443	-0.870986	-0.374777	Glutamate-rich protein 1
Q9UBP4	350	-0.870986	-0.446237	Dickkopf-related protein 3
Q96L93	1317	-0.870964	-1.37397	Kinesin-like protein KIF16B
Q86UV5	1035	-0.870963	-2.29744	Ubiquitin carboxyl-terminal hydrolase 48
Q9ULZ1	77	-0.870962	0.230457	Apelin
P51397	102	-0.870928	-0.706912	Death-associated protein 1
Q9UNX9	436	-0.870898	-1.65428	ATP-sensitive inward rectifier potassium channel 14
Q96D98	161	-0.870866	-0.930145	EP300-interacting inhibitor of differentiation 2B
Q8NDB6	213	-0.870866	-0.288685	Protein FAM156A/FAM156B
Q15049	377	-0.870805	-1.12117	Membrane protein MLC1
Q9NU23	88	-0.870804	-0.592607	LYR motif-containing protein 2
Q9P1P5	351	-0.870775	-0.347385	Trace amine-associated receptor 2
Q92576	2039	-0.870743	-2.86533	PHD finger protein 3
Q8WVV5	523	-0.870728	-1.49434	Butyrophilin subfamily 2 member A2
P09341	107	-0.870715	-0.500398	Growth-regulated alpha protein
Q9UN37	437	-0.870712	-1.28495	Vacuolar protein sorting-associated protein 4A
Q15853	346	-0.870559	-0.586499	Upstream stimulatory factor 2
Q86UC2	560	-0.870357	-0.593139	Radial spoke head protein 3 homolog
Q9H974	415	-0.870321	-2.32864	Queuine tRNA-ribosyltransferase subunit QTRTD1
Q99615	494	-0.870315	-0.884946	DnaJ homolog subfamily C member 7
Q13123	557	-0.87019	-1.52975	Protein Red
Q8NFZ5	429	-0.870155	-1.80445	TNFAIP3-interacting protein 2
Q9UNE0	448	-0.870095	-1.83965	Tumor necrosis factor receptor superfamily member EDAR
P09234	159	-0.870059	-0.970665	U1 small nuclear ribonucleoprotein C
Q6ZUV0	252	-0.870041	-2.16721	Cytosolic acyl coenzyme A thioester hydrolase-like
P29966	332	-0.870032	-1.03928	Myristoylated alanine-rich C-kinase substrate
O14949	82	-0.869972	0.056513	Cytochrome b-c1 complex subunit 8
Q96CM4	212	-0.869944	-1.04681	Nucleoredoxin-like protein 1
P51948	309	-0.869927	-0.653102	CDK-activating kinase assembly factor MAT1
Q99795	319	-0.869904	-1.0632	Cell surface A33 antigen
Q9BZI7	483	-0.869845	0.413435	Regulator of nonsense transcripts 3B
Q6L8G9	129	-0.869778	0.474462	Keratin-associated protein 5-6
Q8TDN2	545	-0.869741	-1.28501	Potassium voltage-gated channel subfamily V member 2
P15509	400	-0.869726	-1.57521	Granulocyte-macrophage colony-stimulating factor receptor subunit alpha
Q53EV4	343	-0.869717	0.639808	Leucine-rich repeat-containing protein 23
P07900	732	-0.869703	-0.109081	Heat shock protein HSP 90-alpha
A4QPB2	252	-0.869671	-1.22569	Low-density lipoprotein receptor-related protein 5-like protein
P01282	170	-0.869667	-1.27471	VIP peptides
Q9Y547	144	-0.86951	-0.291548	Heat shock protein beta-11
P14314	528	-0.869489	-1.54671	Glucosidase 2 subunit beta
Q06547	395	-0.869453	-0.678959	GA-binding protein subunit beta-1
Q9H112	138	-0.869389	-0.625939	Cystatin-11
O60879	1101	-0.869376	-0.0919616	Protein diaphanous homolog 2
Q9GZU8	254	-0.869365	-0.728934	Protein FAM192A
Q6H9L7	571	-0.869357	0.0767793	Isthmin-2
Q9HCD5	579	-0.869342	-2.44555	Nuclear receptor coactivator 5
Q9BSG0	188	-0.869226	-1.852	Protease-associated domain-containing protein 1
Q6DKK2	380	-0.869214	0.209312	Tetratricopeptide repeat protein 19, mitochondrial
Q6NW29	188	-0.869211	-0.761836	RWD domain-containing protein 4
O43768	121	-0.869183	1.41817	Alpha-endosulfine
P48065	614	-0.869174	-1.52731	Sodium- and chloride-dependent betaine transporter
Q0D2I5	559	-0.86914	-1.56563	Intermediate filament family orphan 1
Q92748	146	-0.869086	-0.34067	Thyroid hormone-inducible hepatic protein
Q04844	493	-0.869063	-1.67282	Acetylcholine receptor subunit epsilon
Q8WW34	152	-0.869063	0.55578	Transmembrane protein 239
Q9BZW2	595	-0.869012	-0.915371	Solute carrier family 13 member 1
P10997	89	-0.868888	-0.226432	Islet amyloid polypeptide
P59538	309	-0.868863	0.397532	Taste receptor type 2 member 31
Q8IUB3	73	-0.868827	-0.577094	Protein WFDC10B
O60925	122	-0.868826	0.00387316	Prefoldin subunit 1
Q16560	246	-0.868806	-1.2734	U11/U12 small nuclear ribonucleoprotein 35 kDa protein
P11169	496	-0.868797	-0.924475	Solute carrier family 2, facilitated glucose transporter member 3
Q9ULW6	460	-0.868688	-1.34584	Nucleosome assembly protein 1-like 2
P09972	364	-0.868687	-1.85177	Fructose-bisphosphate aldolase C
Q9Y320	296	-0.868551	-0.248587	Thioredoxin-related transmembrane protein 2
P61254	145	-0.868551	-0.118812	60S ribosomal protein L26
Q9UIK4	370	-0.868524	-2.52802	Death-associated protein kinase 2
P01375	233	-0.86843	-0.717824	Tumor necrosis factor
Q9P1Z9	1646	-0.868429	-1.025	Coiled-coil domain-containing protein 180
O15353	648	-0.868424	-1.92303	Forkhead box protein N1
Q4L180	1135	-0.868373	-2.05694	Filamin A-interacting protein 1-like
Q9BSY4	110	-0.868368	-0.721758	Coiled-coil-helix-coiled-coil-helix domain-containing protein 5
Q8IUH4	622	-0.868323	-0.16183	Palmitoyltransferase ZDHHC13
Q9BSE4	406	-0.868202	-0.610919	Homocysteine-responsive endoplasmic reticulum-resident ubiquitin-like domain member 2 protein
Q96GC5	212	-0.868187	-0.13019	39S ribosomal protein L48, mitochondrial
Q9Y2D9	606	-0.868118	-1.29863	Zinc finger protein 652
Q9UL45	172	-0.868044	-0.538199	Biogenesis of lysosome-related organelles complex 1 subunit 6
Q9H6F2	299	-0.867924	-1.60821	Trimeric intracellular cation channel type A
P78337	314	-0.86789	-0.83273	Pituitary homeobox 1
Q0VF96	1302	-0.867777	-2.8697	Cingulin-like protein 1
O75937	253	-0.867741	0.286716	DnaJ homolog subfamily C member 8
Q5JTD7	316	-0.867697	-0.21538	Leucine-rich repeat-containing protein 73
Q30KP9	77	-0.867688	-0.86239	Beta-defensin 135
P11168	524	-0.867652	-1.03794	Solute carrier family 2, facilitated glucose transporter member 2
Q8IYW5	571	-0.867586	-0.946641	E3 ubiquitin-protein ligase RNF168
P11387	765	-0.867543	-1.46209	DNA topoisomerase 1
O96024	378	-0.867535	-1.13963	Beta-1,3-galactosyltransferase 4
Q6ZMT1	411	-0.867488	-1.88922	SH3 and cysteine-rich domain-containing protein 2
Q96FX8	193	-0.867485	-0.0895199	p53 apoptosis effector related to PMP-22
Q9UEW3	520	-0.86746	-1.21547	Macrophage receptor MARCO
Q6NUJ2	197	-0.867454	-0.27764	Uncharacterized protein C11orf87
P0C5Y9	115	-0.867422	-0.965614	Histone H2A-Bbd type 1
O95864	444	-0.86738	-1.9286	Fatty acid desaturase 2
Q9UQE7	1217	-0.867376	-1.95189	Structural maintenance of chromosomes protein 3
Q8WXH5	440	-0.867376	-1.56017	Suppressor of cytokine signaling 4
Q9UHQ7	104	-0.867365	-0.188214	WW domain-binding protein 5
Q9Y5Y7	322	-0.867312	-0.0928437	Lymphatic vessel endothelial hyaluronic acid receptor 1
P78380	273	-0.867155	-0.0462351	Oxidized low-density lipoprotein receptor 1
Q6ZUJ4	267	-0.867152	0.683982	Uncharacterized protein C3orf62
Q92563	424	-0.867118	0.743977	Testican-2
P67870	215	-0.867108	-1.88663	Casein kinase II subunit beta
Q8WXA8	447	-0.867091	-0.615313	5-hydroxytryptamine receptor 3C
Q9BY78	433	-0.86707	0.669348	RING finger protein 26
O75683	361	-0.867066	-1.22181	Surfeit locus protein 6
O95076	343	-0.867036	-1.06846	Homeobox protein aristaless-like 3
Q16790	459	-0.867032	-0.0970703	Carbonic anhydrase 9
Q9H0N0	254	-0.867011	0.026647	Ras-related protein Rab-6C
Q9H0R3	208	-0.866884	-0.644819	Transmembrane protein 222
O95057	198	-0.86688	-0.296707	GTP-binding protein Di-Ras1
A4D1U4	455	-0.866878	-2.02062	Protein LCHN
P86790	482	-0.866876	-1.28566	Vacuolar fusion protein CCZ1 homolog B
P86791	482	-0.866876	-1.28588	Vacuolar fusion protein CCZ1 homolog
Q96EL2	167	-0.866871	-1.31075	28S ribosomal protein S24, mitochondrial
Q2M2E5	130	-0.866864	-0.438468	Uncharacterized protein C5orf64
O43482	229	-0.866839	-0.62432	Protein Mis18-beta
Q8N7C3	387	-0.866836	-0.292625	Probable E3 ubiquitin-protein ligase TRIML2
Q8TCA0	184	-0.866819	-1.56487	Leucine-rich repeat-containing protein 20
P0DJI8	122	-0.866802	-0.170111	Serum amyloid A-1 protein
P28472	473	-0.866769	-1.14374	Gamma-aminobutyric acid receptor subunit beta-3
P07550	413	-0.866763	-2.02904	Beta-2 adrenergic receptor
Q9NPG3	1134	-0.866753	-0.456835	Ubinuclein-1
Q53FP2	167	-0.866752	-0.754185	Transmembrane protein 35
Q9NYA1	384	-0.866741	-1.81009	Sphingosine kinase 1
Q9Y487	856	-0.866735	-1.57319	V-type proton ATPase 116 kDa subunit a isoform 2
P61026	200	-0.866709	-1.1224	Ras-related protein Rab-10
Q15005	226	-0.866645	-0.853234	Signal peptidase complex subunit 2
Q9BXJ9	866	-0.866639	-0.932586	N-alpha-acetyltransferase 15, NatA auxiliary subunit
O75387	559	-0.866625	-1.50501	Large neutral amino acids transporter small subunit 3
Q9H3R5	247	-0.8666	-0.20876	Centromere protein H
Q9HC44	474	-0.866554	-1.51075	Vasculin-like protein 1
Q9GZL8	116	-0.866479	-0.313851	Putative BPES syndrome breakpoint region protein
Q6UXH1	353	-0.866475	-1.32192	Cysteine-rich with EGF-like domain protein 2
P28069	291	-0.866459	0.158932	Pituitary-specific positive transcription factor 1
Q9UMQ3	279	-0.866451	-1.38204	Homeobox protein BarH-like 2
P12109	1028	-0.866424	-1.82639	Collagen alpha-1(VI) chain
P12872	115	-0.866391	0.338295	Promotilin
Q9BZD4	464	-0.866384	-0.763476	Kinetochore protein Nuf2
Q14BN4	828	-0.866382	-1.83041	Sarcolemmal membrane-associated protein
O60487	215	-0.866296	-0.916071	Myelin protein zero-like protein 2
Q92990	594	-0.86617	-1.6341	Glomulin
Q9P0L9	805	-0.86615	-0.907323	Polycystic kidney disease 2-like 1 protein
Q6UVJ0	657	-0.866106	0.640792	Spindle assembly abnormal protein 6 homolog
Q8IZD2	1858	-0.8661	-0.719861	Histone-lysine N-methyltransferase MLL5
P08107	641	-0.866065	-2.63743	Heat shock 70 kDa protein 1A/1B
Q9NZ53	605	-0.866026	0.0817599	Podocalyxin-like protein 2
P30042	268	-0.865987	-0.253933	ES1 protein homolog, mitochondrial
P41223	144	-0.865982	-0.854758	Protein BUD31 homolog
Q96PS6	74	-0.86598	-0.745344	Putative uncharacterized protein GAFA-1
O15155	118	-0.865966	-0.272745	BET1 homolog
B3EWG3	89	-0.865869	0.164859	Protein FAM25A
B3EWG5	89	-0.865869	0.159314	Protein FAM25C
P68371	445	-0.865863	-1.8161	Tubulin beta-4B chain
Q9BYS8	371	-0.865838	-1.00615	Leucine-rich repeat-containing protein 2
Q9NQV8	689	-0.86582	-0.535396	PR domain zinc finger protein 8
Q9H7X2	142	-0.865814	-1.89079	Uncharacterized protein C1orf115
Q8IZN3	488	-0.865808	-1.27814	Probable palmitoyltransferase ZDHHC14
P50221	254	-0.865748	-0.539968	Homeobox protein MOX-1
Q8WVK2	155	-0.865716	-0.715817	U4/U6.U5 small nuclear ribonucleoprotein 27 kDa protein
Q7RTU1	214	-0.865694	-1.11652	Transcription factor 23
Q9C0E8	428	-0.865669	0.801738	Protein lunapark
O75665	1012	-0.86563	-1.08472	Oral-facial-digital syndrome 1 protein
P0CW19	117	-0.865587	-0.707089	LIM and senescent cell antigen-like-containing domain protein 3
P0CW20	117	-0.865587	-0.702177	LIM and senescent cell antigen-like-containing domain protein 3-like
Q6NXP0	572	-0.865521	-1.21055	EF-hand calcium-binding domain-containing protein 12
Q9NWR8	336	-0.865483	-1.45214	Coiled-coil domain-containing protein 109B
A8MTJ6	420	-0.865428	-1.37066	Forkhead box protein I3
Q14210	128	-0.865425	-0.271776	Lymphocyte antigen 6D
Q15818	432	-0.86537	-1.79263	Neuronal pentraxin-1
Q9NP72	206	-0.865334	-0.959797	Ras-related protein Rab-18
P31273	242	-0.865308	1.45939	Homeobox protein Hox-C8
P10276	462	-0.865252	-2.05957	Retinoic acid receptor alpha
A5YM69	484	-0.86523	1.14499	Rho guanine nucleotide exchange factor 35
P63162	240	-0.865196	-0.980671	Small nuclear ribonucleoprotein-associated protein N
P18858	919	-0.865149	-0.362718	DNA ligase 1
Q13895	437	-0.865138	-1.65849	Bystin
Q86W42	341	-0.865092	-2.14671	THO complex subunit 6 homolog
Q6NXG1	681	-0.86509	-2.13903	Epithelial splicing regulatory protein 1
Q9BQC6	102	-0.864983	-1.34971	Ribosomal protein 63, mitochondrial
Q8N966	263	-0.864897	-1.25353	Putative palmitoyltransferase ZDHHC22
Q9NPD7	142	-0.864896	0.683383	Neuritin
Q9NRY2	104	-0.864833	-0.227633	SOSS complex subunit C
Q9NUV9	329	-0.864824	-0.111672	GTPase IMAP family member 4
P29460	328	-0.864715	-1.51317	Interleukin-12 subunit beta
Q96PM9	366	-0.864681	-0.37482	Zinc finger protein 385A
Q15906	364	-0.864681	-1.46473	Vacuolar protein sorting-associated protein 72 homolog
Q49SQ1	333	-0.864674	-0.895049	Probable G-protein coupled receptor 33
P19532	575	-0.864671	-1.26007	Transcription factor E3
A0PJX4	238	-0.864663	-2.20521	Protein shisa-3 homolog
Q30KP8	78	-0.864644	1.06263	Beta-defensin 136
P15336	505	-0.864629	-1.93888	Cyclic AMP-dependent transcription factor ATF-2
Q2TBF2	565	-0.864626	-1.36936	WSC domain-containing protein 2
Q5T871	98	-0.864601	1.75422	Late cornified envelope-like proline-rich protein 1
Q8IV76	773	-0.864584	-1.54459	PAS domain-containing protein 1
Q9NQE9	182	-0.864569	0.155244	Histidine triad nucleotide-binding protein 3
Q9H6T0	727	-0.864408	-2.53929	Epithelial splicing regulatory protein 2
Q8N2C3	294	-0.864388	-1.01048	DEP domain-containing protein 4
Q8N543	542	-0.864369	-0.882455	2-oxoglutarate and iron-dependent oxygenase domain-containing protein 1
P49069	296	-0.864334	-0.78734	Calcium signal-modulating cyclophilin ligand
Q15911	3703	-0.864329	-2.49834	Zinc finger homeobox protein 3
O75800	440	-0.864318	-0.661413	Zinc finger MYND domain-containing protein 10
Q0VAK6	560	-0.864315	-0.332507	Leiomodin-3
O95867	125	-0.864299	-0.727247	Lymphocyte antigen 6 complex locus protein G6c
Q96J92	1243	-0.864298	-1.64155	Serine/threonine-protein kinase WNK4
Q96KN3	472	-0.864294	-1.19659	Homeobox protein PKNOX2
O75711	98	-0.864257	-0.798091	Scrapie-responsive protein 1
Q8WV92	249	-0.864208	-1.30782	MIT domain-containing protein 1
Q96HH4	297	-0.864121	-0.7936	Transmembrane protein 169
O95411	115	-0.864079	-0.0755633	TGFB1-induced anti-apoptotic factor 1
Q53HL2	280	-0.86405	-0.515035	Borealin
O14965	403	-0.864038	-1.41921	Aurora kinase A
Q14657	143	-0.864015	-0.692322	L antigen family member 3
Q9P0P0	153	-0.863966	-0.238604	E3 ubiquitin-protein ligase RNF181
P27986	724	-0.863936	-1.44289	Phosphatidylinositol 3-kinase regulatory subunit alpha
P54709	279	-0.863913	-0.774417	Sodium/potassium-transporting ATPase subunit beta-3
Q9HCU5	417	-0.863848	-0.681636	Prolactin regulatory element-binding protein
Q96MF7	247	-0.863838	-1.62448	E3 SUMO-protein ligase NSE2
Q8IY63	956	-0.863833	-1.09643	Angiomotin-like protein 1
Q8N2I2	560	-0.863816	-0.784106	Zinc finger protein 619
P04637	393	-0.863704	-2.08227	Cellular tumor antigen p53
Q9UKG1	709	-0.863679	-1.3529	DCC-interacting protein 13-alpha
Q13387	824	-0.863674	-0.151391	C-Jun-amino-terminal kinase-interacting protein 2
P49961	510	-0.863631	-1.48529	Ectonucleoside triphosphate diphosphohydrolase 1
Q96C86	337	-0.863621	-0.644587	m7GpppX diphosphatase
Q9H1C7	97	-0.863535	-1.5044	Cysteine-rich and transmembrane domain-containing protein 1
Q641Q3	311	-0.863503	-0.893172	Meteorin-like protein
O00230	105	-0.863464	0.341943	Cortistatin
Q8WUR7	153	-0.863412	-1.2364	UPF0235 protein C15orf40
Q9NRL2	1556	-0.863399	0.76034	Bromodomain adjacent to zinc finger domain protein 1A
Q99942	180	-0.863292	0.266526	E3 ubiquitin-protein ligase RNF5
Q9H8Y5	726	-0.863185	-0.546244	Ankyrin repeat and zinc finger domain-containing protein 1
Q15035	370	-0.863179	-1.994	Translocating chain-associated membrane protein 2
Q9NRZ5	378	-0.863153	-1.57532	1-acyl-sn-glycerol-3-phosphate acyltransferase delta
Q92620	1227	-0.863133	-1.80712	Pre-mRNA-splicing factor ATP-dependent RNA helicase PRP16
Q7Z601	462	-0.863124	-1.63646	Probable G-protein coupled receptor 142
A2A2V5	107	-0.863034	-0.89527	Serine-rich and transmembrane domain-containing protein 1
Q69YI7	327	-0.863012	-1.03923	Nuclear apoptosis-inducing factor 1
Q8TDN6	353	-0.862989	-0.442194	Ribosome biogenesis protein BRX1 homolog
Q86TJ2	420	-0.862978	-0.280642	Transcriptional adapter 2-beta
P26639	723	-0.862966	-0.931126	Threonine--tRNA ligase, cytoplasmic
Q86XT9	240	-0.862939	-0.964384	Insulin-like growth factor-binding protein 3 receptor
Q05D32	466	-0.862934	-1.28522	CTD small phosphatase-like protein 2
O60238	219	-0.862879	-1.02061	BCL2/adenovirus E1B 19 kDa protein-interacting protein 3-like
Q3ZCQ2	193	-0.862868	-1.10854	Annexin-2 receptor
P30532	468	-0.86286	-0.596883	Neuronal acetylcholine receptor subunit alpha-5
Q1HG44	320	-0.862809	-0.940998	Dual oxidase maturation factor 2
P49640	407	-0.862751	-1.66485	Homeobox even-skipped homolog protein 1
Q92643	395	-0.862683	-1.86832	GPI-anchor transamidase
P22087	321	-0.862651	-0.710773	rRNA 2'-O-methyltransferase fibrillarin
P16220	341	-0.862626	-1.14382	Cyclic AMP-responsive element-binding protein 1
O00165	279	-0.862555	-0.367392	HCLS1-associated protein X-1
Q9HB96	536	-0.862537	-0.5436	Fanconi anemia group E protein
Q9C035	493	-0.862532	0.480423	Tripartite motif-containing protein 5
Q8N111	149	-0.862509	-0.978456	Cell cycle exit and neuronal differentiation protein 1
Q9BSV6	310	-0.862484	-1.07096	tRNA-splicing endonuclease subunit Sen34
Q9UK22	296	-0.862479	-0.918574	F-box only protein 2
Q9NSE7	274	-0.862462	-1.33392	Putative ATP-binding cassette sub-family C member 13
Q9BWG6	230	-0.862447	0.0785307	Sodium channel modifier 1
Q8IVW4	592	-0.862417	-1.47444	Cyclin-dependent kinase-like 3
Q99856	593	-0.862376	0.030122	AT-rich interactive domain-containing protein 3A
O14617	1153	-0.862336	-0.7904	AP-3 complex subunit delta-1
Q14993	1142	-0.862287	-1.73835	Collagen alpha-1(XIX) chain
Q96NR2	134	-0.86224	-1.22774	Putative uncharacterized protein C20orf166-AS1
P47902	265	-0.862191	-0.297979	Homeobox protein CDX-1
O75838	187	-0.862113	-0.0593316	Calcium and integrin-binding family member 2
Q96CP2	140	-0.862112	-1.15234	FLYWCH family member 2
Q7Z7D3	282	-0.862098	-1.03017	V-set domain-containing T-cell activation inhibitor 1
Q99549	860	-0.862071	-1.14534	M-phase phosphoprotein 8
Q76M96	950	-0.862046	-1.11426	Coiled-coil domain-containing protein 80
Q13409	638	-0.862039	-0.0585995	Cytoplasmic dynein 1 intermediate chain 2
Q13515	415	-0.862035	-1.82291	Phakinin
Q16627	93	-0.861976	-1.23886	C-C motif chemokine 14
P08238	724	-0.86195	-0.768206	Heat shock protein HSP 90-beta
P14625	803	-0.861883	-0.709106	Endoplasmin
Q9H6K5	616	-0.861851	0.277937	Putative uncharacterized protein FLJ22184
P23246	707	-0.861837	-0.405982	Splicing factor, proline- and glutamine-rich
Q9Y314	301	-0.861827	-0.867338	Nitric oxide synthase-interacting protein
Q0ZGT2	675	-0.86181	0.127367	Nexilin
Q15695	479	-0.861766	-0.191935	U2 small nuclear ribonucleoprotein auxiliary factor 35 kDa subunit-related protein 1
P13667	645	-0.861765	-1.03291	Protein disulfide-isomerase A4
Q96A25	262	-0.861762	-1.00652	Transmembrane protein 106A
P78385	493	-0.861705	-0.943169	Keratin, type II cuticular Hb3
Q8NEE8	873	-0.861696	-1.10181	Tetratricopeptide repeat protein 16
Q9UKT5	387	-0.861648	-0.982032	F-box only protein 4
P56211	112	-0.861609	-0.14446	cAMP-regulated phosphoprotein 19
Q6UWF5	114	-0.861593	-0.989872	Putative uncharacterized protein UNQ5815/PRO19632
P56597	212	-0.861591	-1.47292	Nucleoside diphosphate kinase homolog 5
Q9Y5N6	252	-0.861569	-0.726227	Origin recognition complex subunit 6
Q86WN2	208	-0.861531	-0.328453	Interferon epsilon
O15342	81	-0.861505	-0.916639	V-type proton ATPase subunit e 1
Q96A54	375	-0.861491	-0.957407	Adiponectin receptor protein 1
Q5JS37	347	-0.861471	-1.21921	NHL repeat-containing protein 3
Q9H0S4	455	-0.861415	-1.18741	Probable ATP-dependent RNA helicase DDX47
Q8NBS9	432	-0.861369	-1.84279	Thioredoxin domain-containing protein 5
Q13371	301	-0.861327	-2.38272	Phosducin-like protein
Q9H4Q4	367	-0.861242	-2.431	PR domain zinc finger protein 12
A6NCE7	125	-0.861152	-0.715191	Microtubule-associated proteins 1A/1B light chain 3 beta 2
Q5SNX5	125	-0.861142	-1.02534	Protein FAM27E2
O75368	114	-0.861043	-0.853471	SH3 domain-binding glutamic acid-rich-like protein
Q7Z6K4	114	-0.86098	-1.36213	Notch-regulated ankyrin repeat-containing protein
O43516	503	-0.860946	-1.56835	WAS/WASL-interacting protein family member 1
Q8NHR7	220	-0.860943	-1.71872	Uncharacterized protein C15orf43
Q99624	504	-0.860914	-1.71887	Sodium-coupled neutral amino acid transporter 3
Q5TF39	518	-0.86091	-0.903107	Sodium-dependent glucose transporter 1
Q86UG4	719	-0.860895	-1.31258	Solute carrier organic anion transporter family member 6A1
Q6PI25	160	-0.860873	0.102166	Protein cornichon homolog 2
Q9C019	465	-0.860868	-1.06593	Tripartite motif-containing protein 15
Q6IC98	578	-0.860867	-1.72896	GRAM domain-containing protein 4
Q96GW7	911	-0.860863	-0.721047	Brevican core protein
Q9UJG1	213	-0.860847	-0.778476	Motile sperm domain-containing protein 1
O43439	604	-0.860818	-1.5907	Protein CBFA2T2
O43513	233	-0.860811	-1.01297	Mediator of RNA polymerase II transcription subunit 7
Q8N6N3	182	-0.860801	-0.838053	UPF0690 protein C1orf52
Q9Y2E8	581	-0.860756	-0.575724	Sodium/hydrogen exchanger 8
O75364	302	-0.860737	-1.20843	Pituitary homeobox 3
Q9BQA9	187	-0.86073	-1.45801	Uncharacterized protein C17orf62
P43307	286	-0.860709	0.583522	Translocon-associated protein subunit alpha
Q96LR7	162	-0.860708	-1.49414	Uncharacterized protein C2orf50
O96011	259	-0.860706	-1.25804	Peroxisomal membrane protein 11B
Q9NZJ9	180	-0.860607	0.0546417	Diphosphoinositol polyphosphate phosphohydrolase 2
Q9UI10	523	-0.860603	0.591424	Translation initiation factor eIF-2B subunit delta
Q6T4P5	718	-0.860601	-0.937045	Lipid phosphate phosphatase-related protein type 3
Q8TDG2	376	-0.860591	-1.95972	Actin-related protein T1
P19957	117	-0.86058	1.26419	Elafin
P49840	483	-0.860532	-1.57496	Glycogen synthase kinase-3 alpha
Q9Y5U5	241	-0.860508	-0.918419	Tumor necrosis factor receptor superfamily member 18
Q9UG22	337	-0.860406	1.41666	GTPase IMAP family member 2
Q8NGC5	347	-0.860333	-1.4821	Olfactory receptor 6J1
Q8NI32	183	-0.860317	-1.56045	Ly6/PLAUR domain-containing protein 6B
Q8TAX0	266	-0.860308	-0.799401	Protein odd-skipped-related 1
Q9H492	121	-0.860303	-0.167809	Microtubule-associated proteins 1A/1B light chain 3A
O00214	317	-0.860302	-2.56788	Galectin-8
Q8N5C1	309	-0.86028	-0.989035	Protein FAM26E
O00712	420	-0.860218	-1.63278	Nuclear factor 1 B-type
P12314	374	-0.860187	-0.127254	High affinity immunoglobulin gamma Fc receptor I
Q9H295	470	-0.860119	-1.85858	Dendritic cell-specific transmembrane protein
Q96T59	188	-0.860106	-0.603552	CMT1A duplicated region transcript 15 protein
Q587I9	215	-0.860091	-0.314515	Vesicle transport protein SFT2C
Q8N4K4	120	-0.860076	-0.318809	Reprimo-like protein
P02747	245	-0.860059	-0.202824	Complement C1q subcomponent subunit C
Q6KF10	455	-0.86002	-1.07718	Growth/differentiation factor 6
P35580	1976	-0.860007	-1.4526	Myosin-10
Q9BU19	519	-0.859942	-2.21703	Zinc finger protein 692
Q99836	296	-0.859899	-1.70864	Myeloid differentiation primary response protein MyD88
Q99680	433	-0.859899	-0.775825	Probable G-protein coupled receptor 22
Q9HD34	91	-0.859882	-0.881241	LYR motif-containing protein 4
Q17RY0	729	-0.859858	-2.30103	Cytoplasmic polyadenylation element-binding protein 4
Q8WWM9	190	-0.85978	-1.33813	Cytoglobin
Q969T4	207	-0.859755	-1.54657	Ubiquitin-conjugating enzyme E2 E3
O00421	344	-0.859754	-0.970024	C-C chemokine receptor-like 2
O14966	203	-0.859735	-1.50212	Ras-related protein Rab-7L1
Q96IU4	210	-0.859721	-0.904958	Alpha/beta hydrolase domain-containing protein 14B
P98179	157	-0.859713	-1.91825	Putative RNA-binding protein 3
Q8WTT2	800	-0.859609	-0.295339	Nucleolar complex protein 3 homolog
Q8IW52	837	-0.859535	-1.22927	SLIT and NTRK-like protein 4
P43626	348	-0.859525	-1.71863	Killer cell immunoglobulin-like receptor 2DL1
Q6P2D0	407	-0.859466	-2.28399	Zinc finger protein 1 homolog
Q13257	205	-0.859459	-0.484759	Mitotic spindle assembly checkpoint protein MAD2A
Q8N6L7	170	-0.859444	-1.02475	Transmembrane protein 252
Q8NFG4	579	-0.859356	-1.84175	Folliculin
Q9UIV8	391	-0.859332	-1.2205	Serpin B13
Q8IV31	216	-0.859325	-0.708425	Transmembrane protein 139
A0A183	80	-0.859319	0.00766733	Late cornified envelope protein 6A
O14843	346	-0.859279	0.701109	Free fatty acid receptor 3
O15529	346	-0.859244	0.673162	G-protein coupled receptor 42
Q96AJ9	217	-0.859205	-1.08119	Vesicle transport through interaction with t-SNAREs homolog 1A
Q7RTU3	272	-0.859161	-1.25668	Oligodendrocyte transcription factor 3
Q6UWJ1	677	-0.859116	0.756486	Transmembrane and coiled-coil domain-containing protein 3
Q9Y3X0	531	-0.859103	-1.072	Coiled-coil domain-containing protein 9
P12004	261	-0.859077	-0.684061	Proliferating cell nuclear antigen
Q7Z5A9	133	-0.859066	-0.831018	Protein FAM19A1
A6NNA5	263	-0.859056	-0.874302	Dorsal root ganglia homeobox protein
Q5I0X4	101	-0.859033	-0.506575	Uncharacterized protein C6orf226
O95456	288	-0.859023	0.0333231	Proteasome assembly chaperone 1
Q96S21	281	-0.85901	-1.81393	Ras-related protein Rab-40C
Q5VW32	411	-0.859009	-1.1085	BRO1 domain-containing protein BROX
P0DJI9	122	-0.858999	0.154208	Serum amyloid A-2 protein
P32754	393	-0.858992	-1.24444	4-hydroxyphenylpyruvate dioxygenase
Q7RTX9	510	-0.858956	-1.31571	Monocarboxylate transporter 14
Q96MF6	247	-0.858916	-0.127608	Coenzyme Q-binding protein COQ10 homolog A, mitochondrial
Q14498	530	-0.858907	-1.01252	RNA-binding protein 39
Q58HT5	328	-0.858899	-1.10682	Acyl-CoA wax alcohol acyltransferase 1
P56645	1201	-0.858863	-1.14296	Period circadian protein homolog 3
Q70Z44	454	-0.858779	0.129415	5-hydroxytryptamine receptor 3D
Q0D2K3	151	-0.858775	0.215124	Protein ripply1
Q15672	202	-0.858759	-2.51561	Twist-related protein 1
Q14542	456	-0.858694	-0.68699	Equilibrative nucleoside transporter 2
Q8IZC6	1860	-0.858659	-1.34161	Collagen alpha-1(XXVII) chain
P43003	542	-0.858645	-1.63069	Excitatory amino acid transporter 1
Q8NGJ8	323	-0.858635	-0.944172	Olfactory receptor 51S1
Q8IVV7	300	-0.858614	-1.22326	Glucose-induced degradation protein 4 homolog
Q86YI8	300	-0.858584	-1.25974	PHD finger protein 13
Q8IWZ4	208	-0.858553	-0.555294	Tripartite motif-containing protein 48
Q96PI1	79	-0.858394	-1.21105	Small proline-rich protein 4
Q8NBN3	555	-0.858302	-0.537233	Transmembrane protein 87A
Q2NL82	804	-0.858302	-0.13691	Pre-rRNA-processing protein TSR1 homolog
Q99750	246	-0.858221	-0.771169	MyoD family inhibitor
Q9UI30	125	-0.858219	-0.563909	tRNA methyltransferase 112 homolog
Q9H6B1	395	-0.858194	0.569239	Zinc finger protein 385D
Q9H1M3	183	-0.858189	-1.47387	Beta-defensin 129
Q8N6W0	485	-0.85816	-2.13938	CUGBP Elav-like family member 5
Q6U841	1118	-0.85815	-1.00122	Sodium-driven chloride bicarbonate exchanger
P59542	299	-0.858141	0.842736	Taste receptor type 2 member 19
Q9BW66	212	-0.858122	-1.78635	Cyclin-dependent kinase 2-interacting protein
Q15286	201	-0.858108	-0.593192	Ras-related protein Rab-35
Q8IWT1	228	-0.858096	-1.37155	Sodium channel subunit beta-4
Q15651	99	-0.858082	1.27666	High mobility group nucleosome-binding domain-containing protein 3
Q9H2W6	279	-0.858081	-0.553447	39S ribosomal protein L46, mitochondrial
Q92637	280	-0.858053	-0.177559	High affinity immunoglobulin gamma Fc receptor IB
Q99801	234	-0.85802	-1.617	Homeobox protein Nkx-3.1
Q9GZR5	314	-0.858004	-1.21777	Elongation of very long chain fatty acids protein 4
P56915	257	-0.857994	0.938234	Homeobox protein goosecoid
P78358	180	-0.857952	0.587484	Cancer/testis antigen 1
Q9NWW0	138	-0.857933	-0.477459	Host cell factor C1 regulator 1
Q12904	312	-0.857904	0.501673	Aminoacyl tRNA synthase complex-interacting multifunctional protein 1
Q9UNN4	478	-0.857852	-1.64275	TFIIA-alpha and beta-like factor
Q9H267	617	-0.857754	-2.38719	Vacuolar protein sorting-associated protein 33B
P41595	481	-0.857687	-0.405922	5-hydroxytryptamine receptor 2B
Q99576	134	-0.857684	0.0989176	TSC22 domain family protein 3
Q6UB98	2062	-0.857662	0.214344	Ankyrin repeat domain-containing protein 12
P40818	1118	-0.857598	2.39723	Ubiquitin carboxyl-terminal hydrolase 8
O15066	747	-0.857574	-0.302724	Kinesin-like protein KIF3B
O14798	259	-0.857539	-1.13294	Tumor necrosis factor receptor superfamily member 10C
Q6UXE8	466	-0.857526	-2.26645	Butyrophilin-like protein 3
P04259	564	-0.857468	-2.34091	Keratin, type II cytoskeletal 6B
Q9BY21	358	-0.857436	-1.19018	G-protein coupled receptor 87
P37288	418	-0.857433	-1.50221	Vasopressin V1a receptor
Q9H3G5	476	-0.85743	-2.88576	Probable serine carboxypeptidase CPVL
Q9BS40	222	-0.857408	-2.04779	Latexin
Q8N715	623	-0.857403	-1.0638	Uncharacterized protein C1orf65
Q8IY33	904	-0.857364	-0.988204	MICAL-like protein 2
Q9BZV1	441	-0.857309	-1.93959	UBX domain-containing protein 6
P05198	315	-0.857274	-2.07919	Eukaryotic translation initiation factor 2 subunit 1
Q96SB8	1091	-0.857241	-0.0637621	Structural maintenance of chromosomes protein 6
Q8TDB8	520	-0.857193	-0.86377	Solute carrier family 2, facilitated glucose transporter member 14
Q8TDI0	1954	-0.857185	-2.60396	Chromodomain-helicase-DNA-binding protein 5
Q0VF49	553	-0.857136	0.692286	Uncharacterized protein KIAA2012
O15144	300	-0.857068	-1.4633	Actin-related protein 2/3 complex subunit 2
Q9NYW1	312	-0.85702	-1.18242	Taste receptor type 2 member 9
Q9H246	121	-0.85693	0.305257	Uncharacterized protein C1orf21
C9JQI7	657	-0.856918	-1.25217	Transmembrane protein 232
O43598	174	-0.856907	-1.20154	2'-deoxynucleoside 5'-phosphate N-hydrolase 1
O60885	1362	-0.856831	-0.308483	Bromodomain-containing protein 4
P32238	428	-0.856776	-0.561704	Cholecystokinin receptor type A
B1AK53	854	-0.856762	0.34678	Espin
Q96FV9	657	-0.856725	-0.552233	THO complex subunit 1
O95755	333	-0.856717	-2.32146	Ras-related protein Rab-36
P49321	788	-0.85669	0.907102	Nuclear autoantigenic sperm protein
P15408	326	-0.856658	-0.745428	Fos-related antigen 2
Q06136	332	-0.856595	-1.23365	3-ketodihydrosphingosine reductase
O60476	641	-0.856588	-0.679323	Mannosyl-oligosaccharide 1,2-alpha-mannosidase IB
P02810	166	-0.856562	-0.58881	Salivary acidic proline-rich phosphoprotein 1/2
Q86XQ3	398	-0.85653	-1.56202	Cation channel sperm-associated protein 3
Q16378	134	-0.856508	-0.74023	Proline-rich protein 4
P28906	385	-0.856407	-1.21173	Hematopoietic progenitor cell antigen CD34
Q9BUK6	570	-0.8564	-1.31179	Protein misato homolog 1
Q495X7	471	-0.856375	-0.780924	Tripartite motif-containing protein 60
Q8NFU0	473	-0.856369	-1.04393	Bestrophin-4
Q8IVW8	549	-0.856368	-1.30504	Protein spinster homolog 2
Q9BQI4	270	-0.856323	-0.695048	Coiled-coil domain-containing protein 3
Q9Y248	185	-0.85632	-0.745742	DNA replication complex GINS protein PSF2
P60033	236	-0.856279	-1.68181	CD81 antigen
Q96SI1	283	-0.856269	-1.55471	BTB/POZ domain-containing protein KCTD15
Q96J42	360	-0.856257	-1.07225	Thioredoxin domain-containing protein 15
Q9NWA0	146	-0.856223	-1.2486	Mediator of RNA polymerase II transcription subunit 9
P11511	503	-0.856181	-1.82329	Cytochrome P450 19A1
Q7L014	1031	-0.856149	-2.03974	Probable ATP-dependent RNA helicase DDX46
Q96PP9	640	-0.856136	-1.36454	Guanylate-binding protein 4
O00622	381	-0.856116	-1.48436	Protein CYR61
Q8TDR0	691	-0.856099	-0.0572409	TRAF3-interacting protein 1
Q9H6R6	413	-0.856098	-0.813696	Palmitoyltransferase ZDHHC6
Q8NGT1	345	-0.856079	-0.802752	Olfactory receptor 2K2
P22466	123	-0.856059	-0.852373	Galanin peptides
Q969Z4	430	-0.856056	-0.880552	Tumor necrosis factor receptor superfamily member 19L
Q9C0C6	399	-0.856054	-2.01893	Uncharacterized protein KIAA1737
Q9C073	453	-0.855966	-1.22295	Protein FAM117A
O75420	1035	-0.85595	0.28309	PERQ amino acid-rich with GYF domain-containing protein 1
Q8N163	923	-0.855941	0.239741	DBIRD complex subunit KIAA1967
P01242	217	-0.85586	-1.12424	Growth hormone variant
Q9NX63	227	-0.855834	-0.605795	Coiled-coil-helix-coiled-coil-helix domain-containing protein 3, mitochondrial
Q9HC21	320	-0.855824	-1.26407	Mitochondrial thiamine pyrophosphate carrier
O94993	753	-0.855801	-1.05511	Transcription factor SOX-30
Q9NVM6	304	-0.855788	-1.16258	DnaJ homolog subfamily C member 17
Q9Y266	331	-0.855775	-0.184957	Nuclear migration protein nudC
P52565	204	-0.855759	-1.04874	Rho GDP-dissociation inhibitor 1
Q96MA1	342	-0.855752	-1.23605	Doublesex- and mab-3-related transcription factor B1
Q99623	299	-0.855722	-1.84707	Prohibitin-2
Q15392	516	-0.855673	-1.87856	Delta(24)-sterol reductase
Q9H116	711	-0.855617	-0.447565	GDNF-inducible zinc finger protein 1
O75897	302	-0.8556	-0.35613	Sulfotransferase 1C4
Q16352	499	-0.85556	0.470235	Alpha-internexin
O95983	291	-0.855557	-0.69829	Methyl-CpG-binding domain protein 3
Q8TD35	194	-0.855433	-0.957037	Uncharacterized protein C20orf201
O75575	148	-0.855423	0.0342025	DNA-directed RNA polymerase III subunit RPC9
Q99500	378	-0.855408	-1.98611	Sphingosine 1-phosphate receptor 3
Q12983	194	-0.855405	-0.663827	BCL2/adenovirus E1B 19 kDa protein-interacting protein 3
Q9H875	184	-0.855403	-1.10904	PRKR-interacting protein 1
Q8N5B7	392	-0.855385	-0.692284	Ceramide synthase 5
P53539	338	-0.85536	0.298118	Protein fosB
P26373	211	-0.85535	-1.40736	60S ribosomal protein L13
Q7Z569	592	-0.85528	-1.66721	BRCA1-associated protein
O14545	582	-0.855278	-1.92858	TRAF-type zinc finger domain-containing protein 1
Q7Z6I5	190	-0.855251	-0.765734	Spermatogenesis-associated protein 12
P31268	230	-0.855238	-1.55557	Homeobox protein Hox-A7
P78412	446	-0.855132	-1.35143	Iroquois-class homeodomain protein IRX-6
P12319	257	-0.855098	-0.291385	High affinity immunoglobulin epsilon receptor subunit alpha
Q53HI1	259	-0.855056	-1.10039	Protein unc-50 homolog
Q02543	176	-0.85499	-1.12227	60S ribosomal protein L18a
P58418	232	-0.854952	-0.717021	Clarin-1
Q9BVT8	246	-0.854904	-0.612509	Transmembrane and ubiquitin-like domain-containing protein 1
Q14141	434	-0.854904	-0.960762	Septin-6
P78345	283	-0.854898	-1.1887	Ribonuclease P protein subunit p38
Q96CS3	445	-0.854894	0.728849	FAS-associated factor 2
B0FP48	263	-0.854881	-1.46676	Uroplakin-3b-like protein
Q9H819	358	-0.85476	-0.610904	DnaJ homolog subfamily C member 18
Q96LB3	600	-0.854755	-1.09372	Intraflagellar transport protein 74 homolog
Q8IX19	187	-0.854726	0.332689	Mast cell-expressed membrane protein 1
P48651	473	-0.854703	-1.48578	Phosphatidylserine synthase 1
Q96M27	445	-0.854685	-0.162465	Protein PRRC1
Q93079	126	-0.854651	-0.0409914	Histone H2B type 1-H
P08100	348	-0.854638	-2.24121	Rhodopsin
Q5T686	147	-0.854621	-0.893288	Arginine vasopressin-induced protein 1
Q96JA3	519	-0.854596	-1.47545	Pleckstrin homology domain-containing family A member 8
O43868	658	-0.854595	-0.951906	Sodium/nucleoside cotransporter 2
P82673	323	-0.854581	0.351732	28S ribosomal protein S35, mitochondrial
Q96QS1	320	-0.854565	-0.879841	Tetraspanin-32
Q5VXT5	272	-0.854522	-0.248633	Synaptophysin-like protein 2
Q15388	145	-0.854435	1.72102	Mitochondrial import receptor subunit TOM20 homolog
Q5T753	118	-0.85439	-1.50552	Late cornified envelope protein 1E
Q96H78	314	-0.854366	-1.62238	Solute carrier family 25 member 44
Q8NG50	284	-0.854295	-0.72696	RAD52 motif-containing protein 1
Q8N8G6	183	-0.854277	-0.0142746	Putative uncharacterized protein C15orf54
Q86VZ4	500	-0.854271	-1.1133	Low-density lipoprotein receptor-related protein 11
Q6ZPA2	131	-0.854269	-0.245679	Putative uncharacterized protein FLJ26174
Q96MT8	703	-0.854212	-0.777442	Centrosomal protein of 63 kDa
P0CG21	123	-0.854182	-1.20439	NHL-repeat-containing protein 4
Q8NFP7	164	-0.85418	-1.24593	Diphosphoinositol polyphosphate phosphohydrolase 3-alpha
Q9UBT3	224	-0.854075	-0.574588	Dickkopf-related protein 4
Q9UI08	416	-0.85405	-0.537808	Ena/VASP-like protein
Q6PML9	568	-0.854029	-1.53177	Zinc transporter 9
Q9NQZ2	479	-0.853992	-0.212821	Something about silencing protein 10
O60231	1041	-0.853965	-0.152992	Putative pre-mRNA-splicing factor ATP-dependent RNA helicase DHX16
O43818	475	-0.853935	-0.338088	U3 small nucleolar RNA-interacting protein 2
Q9BVC5	232	-0.853916	0.488127	Ashwin
Q96LB4	118	-0.853888	0.604416	V-type proton ATPase subunit G 3
P22794	236	-0.853887	0.091682	Protein EVI2A
Q9GZN7	287	-0.853887	-1.29963	Protein rogdi homolog
Q9UHQ1	456	-0.85388	-1.74422	Nuclear prelamin A recognition factor
Q9NY35	253	-0.853858	-0.273337	Claudin domain-containing protein 1
Q9UBL0	812	-0.853839	-0.137906	cAMP-regulated phosphoprotein 21
Q07021	282	-0.853836	-1.18188	Complement component 1 Q subcomponent-binding protein, mitochondrial
Q96DD0	335	-0.853834	-0.772941	Leucine-rich repeat-containing protein 39
Q8ND56	463	-0.853816	-1.20234	Protein LSM14 homolog A
P82663	173	-0.853811	1.08034	28S ribosomal protein S25, mitochondrial
P33778	126	-0.853794	-0.0555054	Histone H2B type 1-B
Q5SWW7	151	-0.853782	-0.444044	Uncharacterized protein C10orf55
Q13464	1354	-0.853776	-0.97367	Rho-associated protein kinase 1
O95235	890	-0.853722	-1.58784	Kinesin-like protein KIF20A
Q9BVP2	549	-0.853642	-0.698314	Guanine nucleotide-binding protein-like 3
P21108	318	-0.853616	-1.82842	Ribose-phosphate pyrophosphokinase 3
Q9NYR9	191	-0.853611	-0.602576	NF-kappa-B inhibitor-interacting Ras-like protein 2
Q9Y534	153	-0.85361	-1.02693	Cold shock domain-containing protein C2
Q9Y3R4	380	-0.853599	-1.12126	Sialidase-2
P48443	463	-0.853574	-0.575952	Retinoic acid receptor RXR-gamma
Q9BWQ6	316	-0.853549	-1.28738	Protein YIPF2
Q9H7E9	229	-0.853513	-0.347997	UPF0488 protein C8orf33
Q9UHA3	163	-0.853508	-0.976128	Probable ribosome biogenesis protein RLP24
Q8N682	238	-0.853497	-2.03681	DNA damage-regulated autophagy modulator protein 1
Q5T2L2	129	-0.853477	0.178386	Aldo-keto reductase family 1 member C-like protein 1
Q8TF71	515	-0.853436	-1.13577	Monocarboxylate transporter 10
Q53TN4	286	-0.853387	-0.889911	Cytochrome b reductase 1
P08047	785	-0.853322	-2.0609	Transcription factor Sp1
P05111	366	-0.853277	-0.244118	Inhibin alpha chain
P48509	253	-0.853257	-0.825067	CD151 antigen
P11836	297	-0.853229	-0.692263	B-lymphocyte antigen CD20
O94769	699	-0.85318	1.80824	Extracellular matrix protein 2
Q6UX34	121	-0.853175	-0.795842	Uncharacterized protein C2orf82
P00338	332	-0.853154	-1.49393	L-lactate dehydrogenase A chain
Q8WVF2	138	-0.85306	0.159677	Unique cartilage matrix-associated protein
Q7L8J4	393	-0.853056	-1.89288	SH3 domain-binding protein 5-like
Q9H244	342	-0.853055	-0.548302	P2Y purinoceptor 12
P48047	213	-0.853024	-0.957143	ATP synthase subunit O, mitochondrial
P20340	208	-0.853007	-0.426829	Ras-related protein Rab-6A
Q9HAV7	217	-0.852978	0.654751	GrpE protein homolog 1, mitochondrial
Q9H1F0	79	-0.852948	0.0748677	WAP four-disulfide core domain protein 10A
P09211	210	-0.852909	0.0794467	Glutathione S-transferase P
Q8N3J6	435	-0.852894	-0.873013	Cell adhesion molecule 2
P11166	492	-0.852878	-1.02982	Solute carrier family 2, facilitated glucose transporter member 1
Q9UBD5	711	-0.852822	-0.524058	Origin recognition complex subunit 3
Q9P0U4	656	-0.852795	-2.09456	CpG-binding protein
Q9H607	264	-0.852776	-2.23435	Occludin/ELL domain-containing protein 1
P82675	430	-0.852722	-1.7727	28S ribosomal protein S5, mitochondrial
Q9BV97	191	-0.852713	-0.618034	KRAB domain-containing protein ZNF747
P51532	1647	-0.852713	-0.957063	Transcription activator BRG1
Q7Z2Q7	622	-0.852668	-3.14087	Leucine-rich repeat-containing protein 70
O60880	128	-0.85266	-0.815607	SH2 domain-containing protein 1A
Q9NS84	486	-0.852659	-1.14257	Carbohydrate sulfotransferase 7
Q9P2X3	320	-0.852658	-1.34121	Protein IMPACT
O43508	249	-0.85264	-0.838771	Tumor necrosis factor ligand superfamily member 12
Q13530	473	-0.852588	-0.474706	Serine incorporator 3
Q8IZ21	702	-0.852552	-0.797437	Phosphatase and actin regulator 4
O60826	627	-0.852483	-1.2931	Coiled-coil domain-containing protein 22
Q7Z591	1439	-0.852467	-1.8	AT-hook-containing transcription factor
Q9Y5T5	823	-0.852466	-0.388365	Ubiquitin carboxyl-terminal hydrolase 16
P03950	147	-0.852455	-1.01309	Angiogenin
Q8TF01	805	-0.852437	-1.15607	Arginine/serine-rich protein PNISR
Q9P0I2	261	-0.852414	-1.57443	ER membrane protein complex subunit 3
Q8IUQ0	354	-0.852414	-1.65044	Clavesin-1
P54710	66	-0.852385	-0.457216	Sodium/potassium-transporting ATPase subunit gamma
O96015	105	-0.852372	-1.41229	Dynein light chain 4, axonemal
Q8WXD0	754	-0.85236	-2.06952	Relaxin receptor 2
Q14469	280	-0.852356	-0.857371	Transcription factor HES-1
Q8N594	471	-0.852314	-1.62888	MPN domain-containing protein
Q5JTJ3	125	-0.852298	-0.512454	Cytochrome c oxidase assembly factor 6 homolog
Q15269	919	-0.852223	-2.16024	Periodic tryptophan protein 2 homolog
Q3MJ62	389	-0.852207	-2.084	Zinc finger and SCAN domain-containing protein 23
Q9H2P9	285	-0.852193	-1.32518	Diphthine synthase
O15060	712	-0.852171	-2.62414	Zinc finger and BTB domain-containing protein 39
O60503	1353	-0.852095	-1.825	Adenylate cyclase type 9
Q4U2R8	563	-0.852095	-1.05499	Solute carrier family 22 member 6
Q96EF9	292	-0.85208	-0.950169	Zinc fingers and homeoboxes protein 1, isoform 2
Q9Y6W5	498	-0.852079	2.33106	Wiskott-Aldrich syndrome protein family member 2
Q9Y2Y4	487	-0.85204	0.0109815	Zinc finger and BTB domain-containing protein 32
Q9NQ88	270	-0.852018	-0.599428	Fructose-2,6-bisphosphatase TIGAR
Q9Y5R5	561	-0.852011	-2.00493	Doublesex- and mab-3-related transcription factor 2
Q8N1L1	170	-0.851935	-1.40848	Putative uncharacterized protein encoded LINC00528
Q8TF50	670	-0.851916	-0.0841099	Zinc finger protein 526
Q8NDZ6	487	-0.851876	-0.50998	Transmembrane protein 161B
P98173	230	-0.851871	-1.54498	Protein FAM3A
Q8IYM0	893	-0.85186	-2.19859	Protein FAM186B
P51674	278	-0.851846	1.10058	Neuronal membrane glycoprotein M6-a
Q9BWS9	393	-0.851841	-2.48714	Chitinase domain-containing protein 1
P0CE72	109	-0.851829	-1.31302	Oncomodulin-1
Q92997	716	-0.851817	-3.44155	Segment polarity protein dishevelled homolog DVL-3
Q5EBL4	403	-0.851708	-0.996796	RILP-like protein 1
Q6Q759	2223	-0.851704	-0.981533	Sperm-associated antigen 17
Q9NYM9	111	-0.851678	-0.725146	BET1-like protein
O43172	522	-0.851643	-1.13903	U4/U6 small nuclear ribonucleoprotein Prp4
Q8IY95	271	-0.851619	-0.856468	Transmembrane protein 192
O14508	198	-0.851585	-1.24872	Suppressor of cytokine signaling 2
Q14CN4	511	-0.851575	-1.36267	Keratin, type II cytoskeletal 72
Q9H0C8	392	-0.851571	-0.584917	Integrin-linked kinase-associated serine/threonine phosphatase 2C
Q6UY27	113	-0.85157	-1.37196	Prostate and testis expressed protein 2
O60895	175	-0.851546	-1.29369	Receptor activity-modifying protein 2
Q9P0S3	153	-0.851538	-0.897455	ORM1-like protein 1
Q13563	968	-0.851499	-1.02866	Polycystin-2
O43583	198	-0.851481	-0.430333	Density-regulated protein
Q96C00	473	-0.851448	-0.131061	Zinc finger and BTB domain-containing protein 9
Q7Z572	469	-0.851415	-1.05071	Spermatogenesis-associated protein 21
P49286	362	-0.851397	-1.97171	Melatonin receptor type 1B
P43627	348	-0.85137	-1.75108	Killer cell immunoglobulin-like receptor 2DL2
Q6WN34	429	-0.851355	-2.13824	Chordin-like protein 2
Q6PUV4	134	-0.851353	-0.571573	Complexin-2
Q9H3H9	227	-0.851324	-0.885638	Transcription elongation factor A protein-like 2
P41219	470	-0.851282	0.438252	Peripherin
Q14320	339	-0.851277	-0.8238	Protein FAM50A
Q9NQZ6	224	-0.851261	-0.872134	Zinc finger C4H2 domain-containing protein
Q07627	177	-0.851225	0.381303	Keratin-associated protein 1-1
Q96P67	336	-0.851197	-1.46777	Probable G-protein coupled receptor 82
Q16206	610	-0.851133	0.524193	Ecto-NOX disulfide-thiol exchanger 2
Q9BZM5	246	-0.851128	-0.977067	NKG2D ligand 2
P41180	1078	-0.851117	-2.35994	Extracellular calcium-sensing receptor
Q3MUY2	71	-0.851101	-0.612301	Phosphatidylinositol N-acetylglucosaminyltransferase subunit Y
P40926	338	-0.851101	-1.33432	Malate dehydrogenase, mitochondrial
Q3SY56	376	-0.851089	-1.6468	Transcription factor Sp6
Q86WR0	208	-0.851005	0.432485	Coiled-coil domain-containing protein 25
P35410	378	-0.850999	-0.93069	Mas-related G-protein coupled receptor MRG
P50570	870	-0.85098	-2.02606	Dynamin-2
Q969X0	211	-0.85096	0.557293	RILP-like protein 2
Q7Z7A4	578	-0.850913	-0.69211	PX domain-containing protein kinase-like protein
Q9UNQ2	313	-0.850863	-1.02122	Probable dimethyladenosine transferase
Q9Y3C7	131	-0.85083	-0.836405	Mediator of RNA polymerase II transcription subunit 31
Q9H4F8	434	-0.850826	-1.97297	SPARC-related modular calcium-binding protein 1
P10589	423	-0.850823	-1.23555	COUP transcription factor 1
Q9NRC8	400	-0.850771	-1.52589	NAD-dependent protein deacetylase sirtuin-7
Q9GZR7	859	-0.850704	-1.28865	ATP-dependent RNA helicase DDX24
Q9NR50	452	-0.850698	-1.10078	Translation initiation factor eIF-2B subunit gamma
Q86WB7	457	-0.850693	-1.25619	Protein unc-93 homolog A
Q9Y6D9	718	-0.850678	-1.62082	Mitotic spindle assembly checkpoint protein MAD1
Q8IUQ4	282	-0.85064	-2.22513	E3 ubiquitin-protein ligase SIAH1
Q9BUR4	548	-0.850638	-1.68709	Telomerase Cajal body protein 1
Q969D9	159	-0.850631	-1.07349	Thymic stromal lymphopoietin
Q9Y615	435	-0.850582	-2.50525	Actin-like protein 7A
Q9ULX6	646	-0.850573	-2.14612	A-kinase anchor protein 8-like
Q7Z570	1209	-0.850564	-0.0872092	Zinc finger protein 804A
Q9HCC8	539	-0.85053	-1.67149	Glycerophosphoinositol inositolphosphodiesterase GDPD2
Q05066	204	-0.850479	-1.93719	Sex-determining region Y protein
O14641	736	-0.850462	-2.86041	Segment polarity protein dishevelled homolog DVL-2
Q13183	592	-0.850401	-1.19483	Solute carrier family 13 member 2
P27701	267	-0.85038	-0.990337	CD82 antigen
Q8WWC4	291	-0.850292	-0.724881	Uncharacterized protein C2orf47, mitochondrial
Q9NVV9	213	-0.85029	-0.290361	THAP domain-containing protein 1
Q8TBF4	217	-0.850272	-0.428063	Zinc finger CCHC-type and RNA-binding motif-containing protein 1
P0C5Z0	115	-0.850264	-0.847659	Histone H2A-Bbd type 2/3
Q14690	1871	-0.850259	-1.50973	Protein RRP5 homolog
Q5SZQ8	465	-0.850254	-2.04282	CUGBP Elav-like family member 3
Q8WVF1	389	-0.85023	-0.84506	Protein OSCP1
Q9BWT7	1032	-0.850199	-1.52208	Caspase recruitment domain-containing protein 10
Q8WVN8	375	-0.85018	0.255021	Ubiquitin-conjugating enzyme E2 Q2
Q8N4Y2	399	-0.850133	-0.572004	EF-hand calcium-binding domain-containing protein 4A
Q969T3	373	-0.85012	-1.78687	Sorting nexin-21
Q8IUY3	354	-0.850063	-1.92713	GRAM domain-containing protein 2
P62837	147	-0.849982	-0.629916	Ubiquitin-conjugating enzyme E2 D2
Q96G61	164	-0.849975	-1.25402	Diphosphoinositol polyphosphate phosphohydrolase 3-beta
P21926	228	-0.849966	-0.390324	CD9 antigen
Q9Y639	398	-0.849939	-1.03724	Neuroplastin
Q96R45	310	-0.849938	-2.12094	Olfactory receptor 2A7
Q86UD3	253	-0.849927	-1.38649	E3 ubiquitin-protein ligase MARCH3
Q5TCX8	1036	-0.84988	-1.99296	Mitogen-activated protein kinase kinase kinase MLK4
Q9H3M0	494	-0.849793	-2.39292	Potassium voltage-gated channel subfamily F member 1
Q86VP1	789	-0.849733	-1.63127	Tax1-binding protein 1
P23527	126	-0.849718	0.0964057	Histone H2B type 1-O
P61916	151	-0.849711	-0.761226	Epididymal secretory protein E1
P30968	328	-0.849604	-2.11619	Gonadotropin-releasing hormone receptor
Q8TB03	319	-0.849581	-1.23352	Uncharacterized protein CXorf38
Q86YT5	568	-0.849577	-1.13335	Solute carrier family 13 member 5
P30040	261	-0.849541	-1.09104	Endoplasmic reticulum resident protein 29
Q9UKF2	790	-0.84952	-0.627956	Disintegrin and metalloproteinase domain-containing protein 30
Q96MT0	163	-0.849514	-1.37224	Putative uncharacterized protein FLJ31958
Q9GZX6	179	-0.849489	-0.261288	Interleukin-22
Q96QA6	119	-0.84947	0.0312253	Protein yippee-like 2
Q7RTS5	596	-0.849347	-0.777912	Otopetrin-3
O94973	939	-0.849339	-1.70169	AP-2 complex subunit alpha-2
Q8N3R9	675	-0.84926	-1.43721	MAGUK p55 subfamily member 5
Q96B42	140	-0.849244	-1.2537	Transmembrane protein 18
P19397	219	-0.849242	-1.14226	Leukocyte surface antigen CD53
Q9BZE3	327	-0.849159	-1.30165	BarH-like 1 homeobox protein
Q5XKR9	115	-0.849136	-1.06818	Protein FAM104B
Q8WWG1	115	-0.84909	-0.809033	Pro-neuregulin-4, membrane-bound isoform
Q9NSD5	602	-0.849082	0.0959176	Sodium- and chloride-dependent GABA transporter 2
[truncated: 12,415 more rows]
